# Supplementary material for: Oncometabolite D-2-hydroxyglutarate—dependent metabolic reprogramming induces skeletal muscle atrophy during cancer cachexia
Source: Commun Biol. 2023 Sep 23;6:977. doi: 10.1038/s42003-023-05366-0 (PMC10518016; doi:10.1038/s42003-023-05366-0)
Supplement: Supplementary file 4 — Supplementary Data 1-16 [file 42003_2023_5366_MOESM4_ESM.xlsx]

## Sheet: Table of Contents
Supplementary Data 1. Metabolites associated with cancer cachexia
Supplementary Data 2. Candidate metabolites and concentration
Supplementary Data 3. Altered genes of cancer
Supplementary Data 4. Metabolism related oncogenes
Supplementary Data 5. Gender, age, stage, primary tumor, BMI, weight change in the last 6 months, idh1 R132H mutation and serum D2HG (ng/ml) of cancer and cancer patients.
Supplementary Data 6. IDH1 alteration frequency
Supplementary Data 7. D2HG induced gene alteration
Supplementary Data 8. D2HG induced metabolites alteration in two sets of the experiment, and the common altered metabolites
Supplementary Data 9. D2HG induced gene alteration in two sets of the experiment, and the common altered genes
Supplementary Data 10. Significantly altered genes and metabolites of D2hgdh
Supplementary Data 11. Significantly altered genes and metabolites of D2hgdh+D2HG vs. D2hgdh
Supplementary Data 12. Significantly altered genes and metabolites of D2hghd + D2HG vs. D2HG
Supplementary Data 13. Shared enriched and depleted genes of D2hgdh
Supplementary Data 14. Shared enriched and depleted metabolites of D2hgdh
Supplementary Data 15. Primers and oligos
Supplementary Data 16. Metabolites and testing parameters

## Sheet: Supplementary Data 1
Metabolites	HMDB	PubChem	KEGG	SMILES	Chemical Formula	Average Molecular Weight	Description
1,2,3-Trihydroxybenzene	HMDB0013674	3446	C01108	C1=CC(=C(C(=C1)O)O)O	C6H6O3	126.11	1,2,3-Trihydroxybenzene, also known as pyrogallic acid or 1,2,3-benzenetriol, belongs to the class of organic compounds known as 5-unsubstituted pyrrogallols. These are pyrrogallols that are unsubstituted at th5-position of the benzene ring. 1,2,3-Trihydroxybenzene is an extremely weak basic (essentially neutral) compound (based on its pKa). It is a white, water-soluble solid although samples are…
1,5-Anhydrosorbitol	HMDB0002712	64960	C07326	C1[C@@H]([C@H]([C@@H]([C@H](O1)CO)O)O)O	C6H12O5	164.156	1,5-Anhydrosorbitol or 1,5-anhydroglucitol (1,5-AG) is a validated marker of short-term glycemic control. This substance is derived mainly from food, is well absorbed in the intestine, and is distributed to all organs and tissues. It is metabolically stable, being excreted in the urine when its level exceeds the renal threshold. It is reabsorbed in the renal tubules and is competitively inhibited…
1-Hexadecanol	HMDB0003424	2682	C00823	CCCCCCCCCCCCCCCCO	C16H34O	242.441	Cetyl alcohol, also known as 1-hexadecanol and palmityl alcohol, is a solid organic compound and a member of the alcohol class of compounds. Its chemical formula is CH3(CH2)15OH. At room temperature, cetyl alcohol takes the form of a waxy white solid or flakes. It belongs to the group of fatty alcohols. With the demise of commercial whaling, cetyl alcohol is no longer primarily produced from whal…
1-Methylhistidine	HMDB0000001	92105	C01152	CN1C=C(N=C1)C[C@@H](C(=O)O)N	C7H11N3O2	169.181	1-Methylhistidine, also known as 1-MHis, belongs to the class of organic compounds known as histidine and derivatives. Histidine and derivatives are compounds containing cysteine or a derivative thereof resulting from a reaction of cysteine at the amino group or the carboxy group, or from the replacement of any hydrogen of glycine by a heteroatom. 1-Methylhistidine is derived mainly from the anse…
1-Methylnicotinamide	HMDB0000699	457	C02918	C[N+]1=CC=CC(=C1)C(=O)N	C7H9N2O	137.159	1-Methylnicotinamide, also known as trigonellinamide or trigonellamide chloride, belongs to the class of organic compounds known as nicotinamides. These are heterocyclic aromatic compounds containing a pyridine ring substituted at position 3 by a carboxamide group. 1-Methylnicotinamide is a drug. 1-Methylnicotinamide is an extremely weak basic (essentially neutral) compound (based on its pKa). 1-…
2,3-Diphosphoglyceric acid	HMDB0001294	186004	C01159	C([C@H](C(=O)O)OP(=O)(O)O)OP(=O)(O)O	C3H8O10P2	266.037	2,3-Bisphosphoglycerate (CAS: 138-81-8), also known as 2,3-BPG or 2,3-diphosphoglycerate, is a three-carbon isomer of the glycolytic intermediate 1,3-bisphosphoglycerate and is present at high levels in the human red blood cell (RBC; erythrocyte) at the same molar concentration as hemoglobin. It is notable because it binds to deoxygenated hemoglobin in RBCs. In doing so, it allosterically upregul…
2-Aminoheptanedioic acid	HMDB0034252	101122	NA	C(CCC(=O)O)CC(C(=O)O)N	C7H13NO4	175.182	2-Aminoheptanedioic acid, also known as alpha-aminopimelic acid or a-aminopimelate, belongs to the class of organic compounds known as alpha amino acids. These are amino acids in which the amino group is attached to the carbon atom immediately adjacent to the carboxylate group (alpha carbon). 2-Aminoheptanedioic acid is a very strong basic compound (based on its pKa). Outside of the human body, 2…
2-Hydroxybutyric acid	HMDB0000008	11266	C05984	CCC(C(=O)O)O	C4H8O3	104.105	2-Hydroxybutyric acid (CAS: 600-15-7), also known as alpha-hydroxybutyrate, is an organic acid derived from alpha-ketobutyrate. alpha-Ketobutyrate is produced by amino acid catabolism (threonine and methionine) and glutathione anabolism (cysteine formation pathway) and is metabolized into propionyl-CoA and carbon dioxide (PMID: 20526369 ). 2-Hydroxybutyric acid is formed as a byproduct from the f…
2-Hydroxyglutarate	HMDB0059655	43	C02630		C5H8O5	148.114	2-Hydroxyglutarate exists in 2 isomers: L-2-hydroxyglutarate acid and D-2-hydroxyglutarate. Both the D and the L stereoisomers of hydroxyglutaric acid (EC 1.1.99.2) are found in body fluids. In humans it is part of butanoate metabolic pathway and can be produced by phosphoglycerate dehydrogenase (PHGDH). More specifically, the enzyme PHGDH catalyzes the NADH-dependent reduction of ?-ketoglutarate…
D-2-Hydroxyglutaric acid	HMDB0000606	439391	C01087		C5H8O5	148.114	In humans, D-2-hydroxyglutaric acid is formed by a hydroxyacid-oxoacid transhydrogenase whereas in bacteria it is formed by a 2-hydroxyglutarate synthase. D-2-Hydroxyglutaric acid is also formed via the normal activity of hydroxyacid-oxoacid transhydrogenase during conversion of 4-hydroxybutyrate to succinate semialdehyde. The compound can be converted to alpha-ketoglutaric acid through the actio…
2-Hydroxypyridine	HMDB0013751	8871	C02502	C1=CC(=O)NC=C1	C5H5NO	95.0993	This colourless crystalline solid is used in peptide synthesis. It is well known to form hydrogen bonded structures somewhat related to the base-pairing mechanism found in RNA and DNA. It is also a classic case of a molecule that exists as tautomers. Some publications only focus one of the two possible patterns, and neglect the influence of the other. For example, to calculation of the energy dif…
2-Isopropylmalic acid	HMDB0000402	5280523	C02504	CC(C)[C@@](CC(=O)O)(C(=O)O)O	C7H12O5	176.167	2-Isopropylmalic acid (CAS: 3237-44-3), also known as 3-carboxy-3-hydroxyisocaproic acid, belongs to the class of organic compounds known as hydroxy fatty acids. These are fatty acids in which the chain bears a hydroxyl group. 2-Isopropylmalic acid is a very hydrophobic molecule, practically insoluble (in water), and relatively neutral. 2-Isopropylmalic acid is an alpha-hydroxy organic acid regul…
2-Methyl-1-propylamine	HMDB0034198	6558	C02787	CC(C)CN	C4H11N	73.1368	2-Methyl-1-propylamine, also known as isobutylamine or valamine, belongs to the class of organic compounds known as monoalkylamines. These are organic compounds containing an primary aliphatic amine group. 2-Methyl-1-propylamine is a very strong basic compound (based on its pKa). 2-Methyl-1-propylamine exists in all living organisms, ranging from bacteria to humans. 2-Methyl-1-propylamine is a ch…
3-Hydroxybutyric acid	HMDB0000357	441	C01089	CC(CC(=O)O)O	C4H8O3	104.105	3-Hydroxybutyric acid (CAS: 300-85-6), also known as beta-hydroxybutanoic acid, is a typical partial-degradation product of branched-chain amino acids (primarily valine) released from muscle for hepatic and renal gluconeogenesis. This acid is metabolized by 3-hydroxybutyrate dehydrogenase (catalyzes the oxidation of 3-hydroxybutyrate to form acetoacetate, using NAD+ as an electron acceptor). The …
3-Hydroxyisovaleric acid	HMDB0000754	69362	C20827	CC(C)(CC(=O)O)O	C5H10O3	118.131	3-Hydroxyisovaleric acid is a normal human metabolite excreted in the urine. It is a byproduct of the leucine degradation pathway. Production of 3-hydroxyisovaleric acid begins with the conversion of 3-methylcrotonyl-CoA into 3-methylglutaconyl-CoA in the mitochondria by the biotin-dependent enzyme methylcrotonyl-CoA carboxylase. Biotin deficiencies, certain lifestyle habits (smoking), or specifi…
3-Methyl-2-oxovaleric acid	HMDB0000491	47	C03465	CCC(C)C(=O)C(=O)O	C6H10O3	130.142	3-Methyl-2-oxovaleric acid is an abnormal metabolite that arises from the incomplete breakdown of branched-chain amino acids. 3-Methyl-2-oxovaleric acid is a neurotoxin, an acidogen, and a metabotoxin. A neurotoxin causes damage to nerve cells and nerve tissues. An acidogen is an acidic compound that induces acidosis, which has multiple adverse effects on many organ systems. A metabotoxin is an e…
3-Methylhistidine	HMDB0000479	64969	C01152	CN1C=NC=C1C[C@@H](C(=O)O)N	C7H11N3O2	169.181	3-Methylhistidine belongs to the class of organic compounds known as histidine and derivatives. Histidine and derivatives are compounds containing cysteine or a derivative thereof resulting from reaction of cysteine at the amino group or the carboxy group, or from the replacement of any hydrogen of glycine by a heteroatom. It is also a biomarker for the consumption of soy products. 3-Methylhistid…
4-Hydroxybenzoic acid	HMDB0000500	135	C00156	C1=CC(=CC=C1C(=O)O)O	C7H6O3	138.122	4-Hydroxybenzoic acid, also known as p-hydroxybenzoate or 4-carboxyphenol, belongs to the class of organic compounds known as hydroxybenzoic acid derivatives. Hydroxybenzoic acid derivatives are compounds containing a hydroxybenzoic acid (or a derivative), which is a benzene ring bearing a carboxyl and a hydroxyl groups. 4-Hydroxybenzoic acid is a drug. 4-Hydroxybenzoic acid is an extremely weak …
4-Hydroxyproline	HMDB0000725	5810	C01157	C1[C@H](CN[C@@H]1C(=O)O)O	C5H9NO3	131.13	4-Hydroxyproline (hydroxyproline or Hyp) is a major component of the protein collagen. Hydroxyproline is produced by hydroxylation of the amino acid proline and is, therefore, a post-translationally modified, non-essential amino acid. Hydroxyproline and proline play key roles in collagen stability. In particular, they permit the sharp twisting of the collagen helix. Hydroxyproline is found in few…
5-Hydroxyindoleacetic acid	HMDB0000763	1826	C05635	C1=CC2=C(C=C1O)C(=CN2)CC(=O)O	C10H9NO3	191.183	5-Hydroxyindoleacetic acid, also known as 5-hydroxyindole-3-acetate or 5-HIAA, belongs to the class of organic compounds known as indole-3-acetic acid derivatives. Indole-3-acetic acid derivatives are compounds containing an acetic acid (or a derivative) linked to the C3 carbon atom of an indole. 5-Hydroxyindoleacetic acid is an extremely weak basic (essentially neutral) compound (based on its pK…
5-Hydroxylysine	HMDB0000450	4433	C16741	C(C[C@@H](C(=O)O)N)[C@H](CN)O	C6H14N2O3	162.187	5-Hydroxylysine, also known as lysine, 5 hydroxy, belongs to the class of organic compounds known as l-alpha-amino acids. These are alpha amino acids which have the L-configuration of the alpha-carbon atom. 5-Hydroxylysine is a very strong basic compound (based on its pKa). 5-Hydroxylysine is a hydroxylated derivative of the amino acid lysine that is present in certain collagens. 5-Hydroxylysine …
6-Hydroxynicotinic acid	HMDB0002658	72924	C01020	C1=CC(=O)NC=C1C(=O)O	C6H5NO3	139.109	6-Hydroxynicotinic acid (6-OHNA) is exploited in the use of NMR spectroscopy or gas chromatography--mass spectrometry for the diagnosis of Pseudomonas aeruginosa in urinary tract infection. Among the common bacteria causing urinary infection, only P. aeruginosa produces 6-hydroxynicotinic acid from nicotinic acid. Pseudomonas aeruginosa infection has been reported to be the third leading cause of…
Acetic acid	HMDB0000042	176	C00033	CC(=O)O	C2H4O2	60.052	Acetic acid is one of the simplest carboxylic acids. It is an important chemical reagent and industrial chemical that is used in the production of plastic soft drink bottles, photographic film; and polyvinyl acetate for wood glue, as well as many synthetic fibres and fabrics. In households diluted acetic acid is often used as a cleaning agent. In the food industry acetic acid is used as an acidit…
Acetoacetic acid	HMDB0000060	96	C00164	CC(=O)CC(=O)O	C4H6O3	102.089	Acetoacetic acid (AcAc) is a weak organic acid that can be produced in the human liver under certain conditions of poor metabolism leading to excessive fatty acid breakdown (diabetes mellitus leading to diabetic ketoacidosis). It is then partially converted into acetone by decarboxylation and excreted either in urine or through respiration. Persistent mild hyperketonemia is a common finding in ne…
Acetohydroxamic Acid	HMDB0014691	1990	C06808	CC(=O)NO	C2H5NO2	75.0666	Acetohydroxamic Acid, also known as acethydroxamsaeure or lithostat, belongs to the class of organic compounds known as acetohydroxamic acids. These are organic compounds that contain a hydroxamic acid group carrying a methyl group attached to its carbon center. Acetohydroxamic Acid is a drug which is used, in addition to antibiotics or medical procedures, to treat chronic urea-splitting urinary …
Acetone	HMDB0001659	180	C00207	CC(=O)C	C3H6O	58.0791	Acetone is one of the ketone bodies produced during ketoacidosis. Acetone is not regarded as a waste product of metabolism. However, its physiological role in biochemical machinery is not clear. A model for the role of acetone metabolism is presented that orders the events occurring in acetonemia in sequence: in diabetic ketosis or starvation, ketone body production (b-hydroxy-butyrate, acetoacet…
Acetylcysteine	HMDB0001890	12035	C06809	CC(=O)N[C@@H](CS)C(=O)O	C5H9NO3S	163.195	Acetylcysteine is the N-acetyl derivative of the amino acid L-cysteine, and is a precursor in the formation of the antioxidant glutathione in the body. The thiol (sulfhydryl) group confers antioxidant effects and is able to reduce free radicals. wikipedia. It is used as a mucolytic agent to reduce the viscosity of mucous secretions. It has also been shown to have antiviral effects in patients wit…
Adipic acid	HMDB0000448	196	C06104	C(CCC(=O)O)CC(=O)O	C6H10O4	146.141	Adipic acid is an important inudstrial dicarboxylic acid with about 2.5 billion kilograms produced per year. It is used mainly in the production of nylon. It occurs relatively rarely in nature. It has a tart taste and is also used as an additive and gelling agent in jello or gelatins. It is also used in some calcium carbonate antacids to make them tart. Adipic acid has also been incorporated into…
Allantoin	HMDB0000462	204	C01551	C1(C(=O)NC(=O)N1)NC(=O)N	C4H6N4O3	158.115	Allantoin is a diureide of glyoxylic acid with the chemical formula C4H6N4O3. It is also called 5-ureidohydantoin or glyoxyldiureide. It is a product of the oxidation of uric acid. It is also a product of purine metabolism in most mammals except for higher apes, and it is present in their urine. In humans, uric acid is excreted instead of allantoin. The presence of allantoin in the urine can be a…
Alpha-Hydroxyisobutyric acid	HMDB0000729	11671	NA	CC(C)(C(=O)O)O	C4H8O3	104.105	alpha-Hydroxyisobutyric acid is a metabolite of methyl tert-butyl ether (MTBE). MTBE may be obtained through environmental exposure. MTBE is rapidly eliminated from the body, mainly through expired air as the unchanged compound. MTBE is to some extent metabolized to t-butyl alcohol (TBA) and formaldehyde and oxidized to 2-methyl-1,2-propanediol and alpha-hydroxyisobutyric acid. alpha-Hydroxyisobu…
Alpha-ketoisovaleric acid	HMDB0000019	49	C00141	CC(C)C(=O)C(=O)O	C5H8O3	116.115	alpha-Ketoisovaleric acid is an abnormal metabolite that arises from the incomplete breakdown of branched-chain amino acids. alpha-Ketoisovaleric acid is a neurotoxin, an acidogen, and a metabotoxin. A neurotoxin causes damage to nerve cells and nerve tissues. An acidogen is an acidic compound that induces acidosis, which has multiple adverse effects on many organ systems. A metabotoxin is an end…
Anserine	HMDB0000194	112072	C01262	CN1C=NC=C1C[C@@H](C(=O)O)NC(=O)CCN	C10H16N4O3	240.259	This dipeptide is normally absent from human tissues and body fluids, and its appearance there is an artifact of diet (Proc Soc Pediatr Res 134, 1967.) and serum carnosinase deficiency. (OMIM 212200 ) Anserine is present in the skeletal muscle of birds and certain species of mammals, notably the rabbit, rat, and whale, contains anserine. (Proc Soc Pediatr Res 134, 1967) The methyl group of anseri…
Aspirin	HMDB0001879	2244	C01405	CC(=O)OC1=CC=CC=C1C(=O)O	C9H8O4	180.157	Aspirin is only found in individuals who have consumed this drug. Aspirin or acetylsalicylic acid (acetosal) is a drug in the family of salicylates, often used as an analgesic (against minor pains and aches), antipyretic (against fever), and anti-inflammatory. It has also an anticoagulant effect and is used in long-term low-doses to prevent heart attacks and cancer. It was isolated from meadowswe…
Beta-Alanine	HMDB0000056	239	C00099	C(CN)C(=O)O	C3H7NO2	89.0932	beta-Alanine is the only naturally occurring beta-amino acid - an amino acid in which the amino group is at the beta-position from the carboxylate group. It is formed in vivo by the degradation of dihydrouracil and carnosine. It is a component of the naturally occurring peptides carnosine and anserine and also of pantothenic acid (vitamin B-5), which itself is a component of coenzyme A. Under nor…
Beta-Glycerophosphoric acid	HMDB0002520	2526	C02979	C(C(CO)OP(=O)(O)O)O	C3H9O6P	172.074	beta-Glycerophosphoric acid, also known as BGA or glycerol 2-phosphate, is a component of glycerolipid metabolism. It is formed in minor quanitites because the alpha glycerophosphorate is preferentially formed in this manner. beta-Glycerophosphoric acid is used as a biological buffer (Sigma-Aldrich).
Betaine	HMDB0000043	247	C00719	C[N+](C)(C)CC(=O)[O-]	C5H11NO2	117.146	Betaine (or N,N,N-trimethylglycine) was named after its discovery in sugar beet (Beta vulgaris) in the 19th century. It is a small N-trimethylated amino acid, existing in zwitterionic form at neutral pH. It is now often called glycine betaine to distinguish it from other betaines that are widely distributed in microorganisms, plants, and animals. Many naturally occurring betaines serve as organic…
Biotin	HMDB0000030	171548	C00120	C1[C@H]2[C@@H]([C@@H](S1)CCCCC(=O)O)NC(=O)N2	C10H16N2O3S	244.311	Biotin is an enzyme co-factor present in minute amounts in every living cell. Biotin is also known as coenzyme R and vitamin H or B7. It occurs mainly bound to proteins or polypeptides and is abundant in liver, kidney, pancreas, yeast, and milk. Biotin has been recognized as an essential nutrient. Humans fulfill their biotin requirement through their diet through endogenous reutilization of bioti…
Caprylic acid	HMDB0000482	379	C06423	CCCCCCCC(=O)O	C8H16O2	144.211	Caprylic acid is the common name for the eight-carbon straight-chain fatty acid known by the systematic name octanoic acid. It is found naturally in coconuts and breast milk. It is an oily liquid with a slightly unpleasant rancid taste that is minimally soluble in water. Caprylic acid is used commercially in the production of esters used in perfumery and also in the manufacture of dyes (Wikipedia…
Carnosine	HMDB0000033	439224	C00386	C1=C(NC=N1)C[C@@H](C(=O)O)NC(=O)CCN	C9H14N4O3	226.232	Carnosine (beta-alanyl-L-histidine) is found exclusively in animal tissues. It is a dipeptide of the amino acids beta-alanine and histidine. Carnosine has the potential to suppress many of the biochemical changes that accompany ageing (e.g. protein oxidation, glycation, AGE formation, and cross-linking) and associated pathologies (PMID: 16804013 ). It is highly concentrated in muscle and brain ti…
Choline	HMDB0000097	305	C00114	C[N+](C)(C)CCO	C5H14NO	104.171	Choline is a basic constituent of lecithin that is found in many plants and animal organs. It is important as a precursor of acetylcholine, as a methyl donor in various metabolic processes, and in lipid metabolism. Choline is now considered to be an essential vitamin. While humans can synthesize small amounts (by converting phosphatidylethanolamine to phosphatidylcholine), it must be consumed in …
cis-Aconitic acid	HMDB0000072	643757	C00417	C(/C(=C/C(=O)O)/C(=O)O)C(=O)O	C6H6O6	174.108	cis-Aconitic acid, also known as cis-aconitate or acid, acontic, belongs to the class of organic compounds known as tricarboxylic acids and derivatives. These are carboxylic acids containing exactly three carboxyl groups. cis-Aconitic acid is a moderately acidic compound (based on its pKa). cis-Aconitic acid exists in all living species, ranging from bacteria to humans. Within humans, cis-aconiti…
Citric acid	HMDB0000094	311	C00158	C(C(=O)O)C(CC(=O)O)(C(=O)O)O	C6H8O7	192.124	Citric acid (citrate) is a weak acid that is formed in the tricarboxylic acid cycle or that may be introduced with diet. The evaluation of plasma citric acid is scarcely used in the diagnosis of human diseases. On the contrary urinary citrate excretion is a common tool in the differential diagnosis of kidney stones, renal tubular acidosis and it plays also a role in bone diseases. The importance …
Citrulline	HMDB0000904	9750	C00327	C(C[C@@H](C(=O)O)N)CNC(=O)N	C6H13N3O3	175.186	Citrulline, also known as Cit or δ-ureidonorvaline, belongs to the class of organic compounds known as l-alpha-amino acids. These are alpha amino acids which have the L-configuration of the alpha-carbon atom. Citrulline is a drug. Citrulline is a very strong basic compound (based on its pKa). Citrulline exists in all living species, ranging from bacteria to humans. Within humans, citrulline parti…
Creatine	HMDB0000064	586	C00300	CN(CC(=O)O)C(=N)N	C4H9N3O2	131.133	Creatine, also known as cosmocair C 100 or krebiozon, belongs to the class of organic compounds known as alpha amino acids and derivatives. These are amino acids in which the amino group is attached to the carbon atom immediately adjacent to the carboxylate group (alpha carbon), or a derivative thereof. Creatine is a drug. Creatine is a very strong basic compound (based on its pKa). Creatine exis…
Creatinine	HMDB0000562	588	C00791	CN1CC(=O)N=C1N	C4H7N3O	113.118	Creatinine, or creatine anhydride, is a breakdown product of creatine phosphate in muscle. The loss of a water molecule from creatine results in the formation of creatinine. Creatinine is transferred to the kidneys by blood plasma, whereupon it is eliminated from the body by glomerular filtration and partial tubular excretion. Creatinine is usually produced at a fairly constant rate by the body. …
Cysteic acid	HMDB0002757	25701	C00506	C(C(C(=O)O)N)S(=O)(=O)O	C3H7NO5S	169.156	Cysteic acid, also known as cysteate or 3-sulfoalanine, belongs to the class of organic compounds known as alpha amino acids. These are amino acids in which the amino group is attached to the carbon atom immediately adjacent to the carboxylate group (alpha carbon). Cysteic acid is a very strong basic compound (based on its pKa). Cysteic acid exists in all living species, ranging from bacteria to …
Cysteinyl-Cysteine	HMDB0028772	15607039	NA	NC(CS)C(=O)NC(CS)C(O)=O	C6H12N2O3S2	224.301	Cysteinyl-Cysteine is a dipeptied compoosed of two cysteine residues. It is an incomplete breakdown product of protein digestion or protein catabolism. Some dipeptides are known to have physiological or cell-signaling effects although most are simply short-lived intermediates on their way to specific amino acid degradation pathways following further proteolysis. This dipeptide has not yet been id…
D-Arabitol	HMDB0000568	827	C01904	C(C(C(C(CO)O)O)O)O	C5H12O5	152.146	D-Arabitol is a polyol. Polyols are sugar alcohols linked to the pentose phosphate pathway (PPP). They are classified on the basis of the number of carbon atoms. Polyols occur in body fluids. A patient with leukoencephalopathy and peripheral neuropathy has been identified as suffering from ribose-5-phosphate isomerase (RPI) deficiency, a defect in the PPP. In this disorder, highly elevated concen…
Deoxyuridine	HMDB0000012	13712	C00526	C1[C@@H]([C@H](O[C@H]1N2C=CC(=O)NC2=O)CO)O	C9H12N2O5	228.202	Deoxyuridine, also known as dU, belongs to the class of organic compounds known as pyrimidine 2'-deoxyribonucleosides. Pyrimidine 2'-deoxyribonucleosides are compounds consisting of a pyrimidine linked to a ribose which lacks a hydroxyl group at position 2. It is similar in chemical structure to uridine, but without the 2'-hydroxyl group. Deoxyuridine exists in all living organisms, ranging from …
Dethiobiotin	HMDB0003581	445027	C01909	C[C@H]1[C@H](NC(=O)N1)CCCCCC(=O)O	C10H18N2O3	264.262	Dethiobiotin is a synthetic metabolite that mimic the effects of biotin on gene expression and thus have biotin-like activities. In mammals, biotin serves as a coenzyme for carboxylases such as propionyl-CoA carboxylase. (PMID 12730407 ).
D-Fructose	HMDB0000660	439709	C02336	C([C@@H]1[C@H]([C@@H]([C@](O1)(CO)O)O)O)O	C6H12O6	180.156	Fructose, or levulose, is a levorotatory monosaccharide and an isomer of glucose (C6H12O6). The chemical composition of fructose is (C6H12O6). Pure fructose has a sweet taste similar to cane sugar, but with a "fruity" aroma. Although fructose is a hexose (6-carbon sugar), it generally exists as a 5-member hemiketal ring (a furanose). This structure is responsible for the long metabolic pathway an…
D-Glucose	HMDB0000122	5793	C00031	C([C@@H]1[C@H]([C@@H]([C@H](C(O1)O)O)O)O)O	C6H12O6	180.156	Glucose (CAS: 50-99-7) is a monosaccharide containing six carbon atoms and an aldehyde group and is therefore referred to as an aldohexose. The glucose molecule can exist in an open-chain (acyclic) and ring (cyclic) form, the latter being the result of an intramolecular reaction between the aldehyde C atom and the C-5 hydroxyl group to form an intramolecular hemiacetal. In aqueous solution, both …
D-Glucuronic acid	HMDB0000127	94715	C00191	[C@@H]1([C@@H]([C@H](O[C@@H]([C@@H]1O)O)C(=O)O)O)O	C6H10O7	194.139	Glucuronic acid is a carboxylic acid that has the structure of a glucose molecule that has had its sixth carbon atom (of six total) oxidized. The salts of glucuronic acid are known as glucuronates. Glucuronic acid is highly soluble in water. In humans, glucuronic acid is often linked to toxic or poisonous substances to allow for subsequent elimination, and to hormones to allow for easier transpor…
Dimethylamine	HMDB0000087	674	C00543	CNC	C2H7N	45.0837	Dimethylamine (DMA) is an organic secondary amine. It is a colorless, liquefied and flammable gas with an ammonia and fish-like odor. Dimethylamine is abundantly present in human urine. Main sources of urinary DMA have been reported to include trimethylamine N-oxide, a common food component, and asymmetric dimethylarginine (ADMA), an endogenous inhibitor of nitric oxide (NO) synthesis. ADMA is ex…
Dimethylbenzimidazole	HMDB0003701	675	C03114	CC1=CC2=C(C=C1C)N=CN2	C9H10N2	146.189	Dimethylbenzimidazole, also known as dimedazol, belongs to the class of organic compounds known as benzimidazoles. These are organic compounds containing a benzene ring fused to an imidazole ring (five member ring containing a nitrogen atom, 4 carbon atoms, and two double bonds). Dimethylbenzimidazole is a very strong basic compound (based on its pKa). Dimethylbenzimidazole exists in all living o…
Dimethylglycine	HMDB0000092	673	C01026	CN(C)CC(=O)O	C4H9NO2	103.12	Dimethylglycine (DMG) is an amino acid derivative found in the cells of all plants and animals and can be obtained in the diet in small amounts from grains and meat. The human body produces DMG when metabolizing choline into glycine. Dimethylglycine that is not metabolized in the liver is transported by the circulatory system to body tissue. Dimethylglycine was popular with Russian athletes and c…
DL-Dopa	HMDB0000609	836	C00355	C1=CC(=C(C=C1CC(C(=O)O)N)O)O	C9H11NO4	197.188	DL-Dopa, also known as (+-)-dopa or (R,S)-dopa, belongs to the class of organic compounds known as tyrosine and derivatives. Tyrosine and derivatives are compounds containing tyrosine or a derivative thereof resulting from reaction of tyrosine at the amino group or the carboxy group, or from the replacement of any hydrogen of glycine by a heteroatom. DL-Dopa is a very strong basic compound (based…
D-Mannose	HMDB0000169	18950	C00159	C([C@@H]1[C@H]([C@@H]([C@@H](C(O1)O)O)O)O)O	C6H12O6	180.156	D-Mannose (CAS: 3458-28-4) is a carbohydrate. High-mannose-type oligosaccharides have been shown to play important roles in protein quality control. Several intracellular proteins such as lectins, chaperones, and glycan-processing enzymes, are involved in this process. These include calnexin/calreticulin, UDP-glucose:glycoprotein glucosyltransferase (UGGT), cargo receptors (such as VIP36 and ERGI…
Dodecanoic acid	HMDB0000638	3893	C02679	CCCCCCCCCCCC(=O)O	C12H24O2	200.318	Dodecanoic acid, also known as dodecanoate or lauric acid, belongs to the class of organic compounds known as medium-chain fatty acids. These are fatty acids with an aliphatic tail that contains between 4 and 12 carbon atoms. Dodecanoic acid is a very hydrophobic molecule, practically insoluble (in water), and relatively neutral. Dodecanoic acid is the main fatty acid in coconut oil and in palm k…
Dopamine	HMDB0000073	681	C03758	C1=CC(=C(C=C1CCN)O)O	C8H11NO2	153.178	Dopamine is a member of the catecholamine family of neurotransmitters in the brain and is a precursor to epinephrine (adrenaline) and norepinephrine (noradrenaline). Dopamine is synthesized in the body (mainly by nervous tissue and adrenal glands) first by the hydration of the amino acid tyrosine to DOPA by tyrosine hydroxylase and then by the decarboxylation of DOPA by aromatic-L-amino-acid deca…
D-Tagatose	HMDB0003418	92092	C02336	C([C@H]([C@@H]([C@@H](C(=O)CO)O)O)O)O	C6H12O6	180.156	D-Tagatose (CAS: 87-81-0), a rare natural hexoketose, is an isomer of D-galactose. D-Tagatose occurs naturally in Sterculia setigera gum, and it is also found in small quantities in various foods such as sterilized and powdered cow's milk, hot cocoa, and a variety of cheeses, yogurts, and other dairy products. It can be synthesized from D-galactose by isomerization under alkaline conditions in th…
D-Threitol	HMDB0004136	222285	C16884	C([C@H]([C@@H](CO)O)O)O	C4H10O4	122.12	D-Threitol can be regarded as the main end product of D-xylose metabolism in hummans. Threitol is a C4-polyol (tetritol); the total C4-polyol concentration of threitol decreases with age. Several inborn errors of metabolism with abnormal polyol concentrations in body fluids are known to date (such as pentosuria and galactosemia). Most of these defects can be diagnosed by the assessment of urinary…
D-Xylitol	HMDB0002917	6912	C00379	C([C@H](C([C@H](CO)O)O)O)O	C5H12O5	152.146	Xylitol is a five-carbon sugar alcohol that is obtained through the diet. It is not endogenously produced by humans. Xylitol is used as a diabetic sweetener which is roughly as sweet as sucrose with 33% fewer calories. Xylitol is naturally found in many fruits (strawberries, plums, raspberries) and vegetables (e.g. cauliflower). Because of fruit and vegetable consumption the human body naturally …
D-Xylose	HMDB0000098	135191	C00181	C1[C@H]([C@@H]([C@H](C(O1)O)O)O)O	C5H10O5	150.13	Xylose or wood sugar is an aldopentose - a monosaccharide containing five carbon atoms and an aldehyde functional group. It has chemical formula C5H10O5 and is 40% as sweet as sucrose. Xylose is found in the embryos of most edible plants. The polysaccharide xylan, which is closely associated with cellulose, consists practically entirely of d-xylose. Corncobs, cottonseed hulls, pecan shells, and s…
Erythritol	HMDB0002994	222285	C16884	C([C@H]([C@H](CO)O)O)O	C4H10O4	122.12	Erythritol occurs widely in nature and has been found to occur naturally in several foods including wine, sake, beer, watermelon, pear, grape, and soy sauce. Evidence indicates that erythritol also exists endogenously in the tissues and body fluids of humans and animals. Erythritol is absorbed from the proximal intestine by passive diffusion in a manner similar to that of many low molecular weigh…
Ethanolamine	HMDB0000149	700	C00189	C(CO)N	C2H7NO	61.0831	Ethanolamine, also known as aminoethanol or glycinol, belongs to the class of organic compounds known as 1,2-aminoalcohols. These are organic compounds containing an alkyl chain with an amine group bound to the C1 atom and an alcohol group bound to the C2 atom. Ethanolamine is a very strong basic compound (based on its pKa). Ethanolamine exists in all living species, ranging from bacteria to huma…
Formic acid	HMDB0000142	284	C00058	C(=O)O	CH2O2	46.0254	Formic acid is the simplest carboxylic acid. Formate is an intermediate in normal metabolism. It takes part in the metabolism of one-carbon compounds and its carbon may appear in methyl groups undergoing transmethylation. It is eventually oxidized to carbon dioxide. Formate is typically produced as a byproduct in the production of acetate. It is responsible for both metabolic acidosis and disrupt…
Fumaric acid	HMDB0000134	444972	C00122	C(=C/C(=O)O)\C(=O)O	C4H4O4	16.0722	Fumaric acid is a dicarboxylic acid. It is a precursor to L-malate in the Krebs tricarboxylic acid (TCA) cycle. It is formed by the oxidation of succinic acid by succinate dehydrogenase. Fumarate is converted by the enzyme fumarase to malate. Fumaric acid has recently been identified as an oncometabolite or an endogenous, cancer causing metabolite. High levels of this organic acid can be found in…
Glucaric acid	HMDB0000663	33037	C00818	[C@H]([C@@H]([C@@H](C(=O)O)O)O)([C@H](C(=O)O)O)O	C6H10O8	210.139	Glucaric acid, also known as glucarate or D-saccharic acid, belongs to the class of organic compounds known as glucuronic acid derivatives. Glucuronic acid derivatives are compounds containing a glucuronic acid moiety (or a derivative), which consists of a glucose moiety with the C6 carbon oxidized to a carboxylic acid. Glucaric acid is a very hydrophobic molecule, practically insoluble (in water…
Glutamylcysteine	HMDB0028816	10171468	NA	C(CC(=O)O)[C@@H](C(=O)N[C@@H](CS)C(=O)O)N	C8H14N2O5S	250.27	Glutamylcysteine is a dipeptide composed of glutamate and cysteine, and is a proteolytic breakdown product of larger proteins. It belongs to the family of N-acyl-alpha amino acids and derivatives. These are compounds containing an alpha amino acid which bears an acyl group at its terminal nitrogen atom. Glutamylcysteine is an incomplete breakdown product of protein digestion or protein catabolism…
Glutaric acid	HMDB0000661	743	C00489	C(CC(=O)O)CC(=O)O	C5H8O4	132.115	Glutaric acid is a simple five-carbon linear dicarboxylic acid. Glutaric acid is naturally produced in the body during the metabolism of some amino acids, including lysine and tryptophan. Glutaric acid may cause irritation to the skin and eyes. When present in sufficiently high levels, glutaric acid can act as an acidogen and a metabotoxin. An acidogen is an acidic compound that induces acidosis,…
Glyceraldehyde	HMDB0001051	751	C02154	C(C(C=O)O)O	C3H6O3	90.0779	Glyceraldehyde is a triose monosaccharide with chemical formula C3H6O3. It is the simplest of all common aldoses. It is a sweet, colourless crystalline solid that is an intermediate compound in carbohydrate metabolism. The word "glyceraldehyde" comes from combining glycerine and aldehyde, as glyceraldehyde is merely glycerine with one hydroxide changed to an aldehyde. Glyceraldehyde is produced f…
Glyceric acid	HMDB0000139	439194	C00258	C([C@H](C(=O)O)O)O	C3H6O4	106.077	Glyceric acid is a colourless syrupy acid, obtained from oxidation of glycerol. It is a compound that is secreted excessively in the urine by patients suffering from D-glyceric aciduria, an inborn error of metabolism, and D-glycerate anemia. Deficiency of human glycerate kinase leads to D-glycerate acidemia/D-glyceric aciduria. Symptoms of the disease include progressive neurological impairment, …
Glycerol	HMDB0000131	753	C00116	C(C(CO)O)O	C3H8O3	92.0938	Glycerol or glycerin is a colourless, odourless, viscous liquid that is sweet-tasting and mostly non-toxic. It is widely used in the food industry as a sweetener and humectant and in pharmaceutical formulations. Glycerol is an important component of triglycerides (i.e. fats and oils) and of phospholipids. Glycerol is a three-carbon substance that forms the backbone of fatty acids in fats. When th…
Glycine	HMDB0000123	750	C00037	C(C(=O)O)N	C2H5NO2	75.0666	Glycine is a simple, nonessential amino acid, although experimental animals show reduced growth on low-glycine diets. The average adult ingests 3 to 5 grams of glycine daily. Glycine is involved in the body's production of DNA, phospholipids, and collagen, and in the release of energy. Glycine levels are effectively measured in plasma in both normal patients and those with inborn errors of glycin…
Glycocholic acid	HMDB0000138	23617285	C01921	C[C@H](CCC(=O)NCC(=O)O)[C@H]1CC[C@@H]2[C@@]1([C@H](C[C@H]3[C@H]2[C@@H](CC4[C@@]3(CC[C@H](C4)O)C)O)O)C	C26H43NO6	465.663	Glycocholic acid is an acyl glycine and a bile acid-glycine conjugate. It is a secondary bile acid produced by the action of enzymes existing in the microbial flora of the colonic environment. Bacteroides, Bifidobacterium, Clostridium and Lactobacillus are involved in bile acid metabolism and produce glycocholic acid (PMID: 6265737 ; 10629797). In hepatocytes, both primary and secondary bile acid…
Glycolate	HMDB0000115	3460	C00160	NA	C2H4O3	76.0514	Glycolic acid (or hydroxyacetic acid) is the smallest alpha-hydroxy acid (AHA). This colourless, odourless, and hygroscopic crystalline solid is highly soluble in water. Due to its excellent capability to penetrate skin, glycolic acid is often used in skin care products, most often as a chemical peel. It may reduce wrinkles, acne scarring, and hyperpigmentation and improve many other skin conditi…
Glycyl-glycine	HMDB0011733	11163	C02037	C(C(=O)NCC(=O)O)N	C4H8N2O3	132.118	The simplest peptide, made of two glycine molecules; used in the synthesis of more complicated peptides. Glycine is a simple, nonessential amino acid, although experimental animals show reduced growth on low-glycine diets. The average adult ingests 3 to 5 grams of glycine daily. Glycine is involved in the body's production of DNA, phospholipids and collagen, and in release of energy. Glycine leve…
Guanidoacetic acid	HMDB0000128	763	C00581	C(C(=O)O)N=C(N)N	C3H7N3O2	117.107	Guanidoacetic acid, also known as guanidinoacetate or N-amidinoglycine, belongs to the class of organic compounds known as alpha amino acids and derivatives. These are amino acids in which the amino group is attached to the carbon atom immediately adjacent to the carboxylate group (alpha carbon), or a derivative thereof. Guanidinoacetic acid was first prepared in 1861 by Adolph Strecker by reacti…
Hippuric acid	HMDB0000714	464	C01586	C1=CC=C(C=C1)C(=O)NCC(=O)O	C9H9NO3	179.173	Hippuric acid is an acyl glycine formed from the conjugation of benzoic acid with glycine. Acyl glycines are produced through the action of glycine N-acyltransferase (EC 2.3.1.13) which is an enzyme that catalyzes the chemical reaction: acyl-CoA + glycine < -- > CoA + N-acylglycine. Hippuric acid is a normal component of urine and is typically increased with increased consumption of phenolic comp…
Hydroxykynurenine	HMDB0000732	89	C02794	C1=CC(=C(C(=C1)O)N)C(=O)CC(C(=O)O)N	C10H12N2O4	224.213	Hydroxykynurenine, also known as OH-kynurenine, belongs to the class of organic compounds known as alkyl-phenylketones. These are aromatic compounds containing a ketone substituted by one alkyl group, and a phenyl group. Hydroxykynurenine is a very strong basic compound (based on its pKa). In humans, hydroxykynurenine is involved in tryptophan metabolism.
Hypoxanthine	HMDB0000157	790	C00262	C1=NC2=C(N1)C(=O)N=CN2	C5H4N4O	136.112	Hypoxanthine, also known as purine-6-ol or Hyp, belongs to the class of organic compounds known as hypoxanthines. Hypoxanthines are compounds containing the purine derivative 1H-purin-6(9H)-one. Purine is a bicyclic aromatic compound made up of a pyrimidine ring fused to an imidazole ring. Hypoxanthine is a naturally occurring purine derivative and a reaction intermediate in the metabolism of ade…
Indoxyl sulfate	HMDB0000682	10258	NA	C1=CC=C2C(=C1)C(=CN2)OS(=O)(=O)O	C8H7NO4S	213.21	Indoxyl sulfate is a dietary protein metabolite and also a metabolite of the common amino acid tryptophan. It has been identified as a uremic toxin according to the European Uremic Toxin Working Group (PMID: 22626821 ). It is a circulating uremic toxin stimulating glomerular sclerosis and interstitial fibrosis. Indoxyl sulfate is one of the well-known substances of a group of protein-bound uremic…
Inosine	HMDB0000195	6021	C00294	C1=NC(=O)C2=C(N1)N(C=N2)[C@H]3[C@@H]([C@@H]([C@H](O3)CO)O)O	C10H12N4O5	268.226	Inosine, also known as hypoxanthosine or inotin, belongs to the class of organic compounds known as purine nucleosides. Purine nucleosides are compounds comprising a purine base attached to a ribosyl or deoxyribosyl moiety. Inosine is a moderately basic compound (based on its pKa). Inosine exists in all living species, ranging from bacteria to humans. Within humans, inosine participates in a numb…
Isocitric acid	HMDB0000193	1198	C00311	C(C(C(C(=O)O)O)C(=O)O)C(=O)O	C6H8O7	192.124	Isocitric acid, also known as isocitrate or i-cit, belongs to the class of organic compounds known as tricarboxylic acids and derivatives. These are carboxylic acids containing exactly three carboxyl groups. Isocitric acid is an extremely weak basic (essentially neutral) compound (based on its pKa). Click on genes, proteins and metabolites below to link to respective articles. An isocitric acid v…
L-Acetylcarnitine	HMDB0000201	7045767	C02571	CC(=O)OC(CC(=O)[O-])C[N+](C)(C)C	C9H17NO4	203.238	L-Acetylcarnitine (ALCAR or ALC) is an acetic acid ester of carnitine that facilitates the movement of acetyl-CoA into the matrices of mammalian mitochondria during the oxidation of fatty acids. In addition to his metabolic role, L-acetylcarnitine posses unique neuroprotective, neuromodulatory, and neurotrophic properties. This may play an important role in counteracting various disease processes…
L-Alanine	HMDB0000161	5950	C00041	C[C@@H](C(=O)O)N	C3H7NO2	89.0932	Alanine is a non-essential amino acid made in the body from either the conversion of the carbohydrate pyruvate or the breakdown of DNA and the dipeptides carnosine and anserine. It is highly concentrated in muscle and is one of the most important amino acids released by muscle, functioning as a major energy source. Plasma alanine is often decreased when the BCAA (branched-chain amino acids) are d…
L-Alpha-aminobutyric acid	HMDB0000452	80283	C02356	CC[C@@H](C(=O)O)N	C4H9NO2	103.12	L-alpha-Aminobutyric acid, also known as (S)-2-aminobutanoic acid, homoalanine, 2-AABA, ethylglycine, or L-butyrine, is a member of the class of compounds known as L-alpha-amino acids. L-alpha-Amino acids are alpha amino acids which have the L-configuration of the alpha-carbon atom. L-alpha-aminobutyric acid is soluble (in water) and is a moderately acidic compound (based on its pKa). L-alpha-Ami…
L-Asparagine	HMDB0000168	6267	C00152	C([C@@H](C(=O)O)N)C(=O)N	C4H8N2O3	132.118	Asparagine (Asn) is one of the 20 most common natural amino acids on Earth. It has carboxamide as the side chain's functional group. Asparagine is not an essential amino acid, which means that it can be synthesized from central metabolic pathway intermediates in humans and is not required in the diet. The precursor to asparagine is oxaloacetate. Oxaloacetate is converted to aspartate using a tran…
L-Aspartic acid	HMDB0000191	5960	C00049	C([C@@H](C(=O)O)N)C(=O)O	C4H7NO4	133.103	Aspartic acid (Asp, D), also known as aspartate, the name of its anion, is one of the 20 natural proteinogenic amino acids which are the building blocks of proteins. As its name indicates, aspartic acid is the carboxylic acid analog of asparagine. As a neurotransmitter, aspartic acid may provide resistance to fatigue and thus lead to endurance, although the evidence to support this idea is not st…
L-Carnitine	HMDB0000062	2724480	C00318	C[N+](C)(C)C[C@H](CC(=O)[O-])O	C7H15NO3	161.199	Carnitine is not an essential amino acid; it can be synthesized in the body. However, it is so important in providing energy to muscles (including the heart) that some researchers are now recommending carnitine supplements in the diet, particularly for people who do not consume much red meat (the main food source for carnitine). Carnitine has been described as a vitamin, an amino acid, or a metab…
L-Cystathionine	HMDB0000099	439258	C02291	C(CSC[C@@H](C(=O)O)N)[C@@H](C(=O)O)N	C7H14N2O4S	222.262	Cystathionine is a dipeptide formed by serine and homocysteine. Cystathioninuria is a prominent manifestation of vitamin-B6 deficiency. The transsulfuration of methionine yields homocysteine, which combines with serine to form cystathionine, the proximate precursor of cysteine through the enzymatic activity of cystathionase. In conditions in which cystathionine gamma-synthase or cystathionase is …
Levoglucosan	HMDB0000640	2724705	NA	C1[C@@H]2[C@H]([C@@H]([C@H]([C@H](O1)O2)O)O)O	C6H10O5	162.141	Levoglucosan is an anhydrohexose that is the 1,6-anhydro-derivative of beta-D-glucopyranose. It is formed from the pyrolysis of carbohydrates, such as starch and cellulose. As a result, levoglucosan is often used as a chemical tracer for biomass burning in atmospheric chemistry studies, particularly with respect to airborne particulate matter. Levoglucosan in urine has been shown to be highly cor…
L-Fucose	HMDB0000174	25310	C00507	C[C@H]1[C@H]([C@H]([C@@H](C(O1)O)O)O)O	C6H12O5	164.156	Fucose (CAS: 2438-80-4) is a hexose deoxy sugar with the chemical formula C6H12O5. L-Fucose (6-deoxy-L-galactose) is a monosaccharide that is a common component of many N- and O-linked glycans and glycolipids produced by mammalian cells. It is the fundamental subunit of the fucoidan polysaccharide. As a free sugar, L-fucose is normally found at very low levels in mammals. It is unique in that it …
L-Glutamic acid	HMDB0000148	33032	C00025	C(CC(=O)O)[C@@H](C(=O)O)N	C5H9NO4	147.129	Glutamic acid (Glu), also referred to as glutamate (the anion), is one of the 20 proteinogenic amino acids. It is not among the essential amino acids. Glutamate is a key molecule in cellular metabolism. In humans, dietary proteins are broken down by digestion into amino acids, which serves as metabolic fuel or other functional roles in the body. Glutamate is the most abundant fast excitatory neur…
L-Glutamine	HMDB0000641	5961	C00064	C(CC(=O)N)[C@@H](C(=O)O)N	C5H10N2O3	146.144	Glutamine (Gln) is one of the 20 amino acids encoded by the standard genetic code. In humans it is considered a non-essential amino acid. Structurally, glutamine is similar to the amino acid glutamic acid. However, instead of having a terminal carboxylic acid, it has an amide. Enzymatically, glutamine is formed by replacing a side-chain hydroxyl of glutamic acid with an amine functional group. Gl…
L-Histidine	HMDB0000177	6274	C00135	C1=C(NC=N1)C[C@@H](C(=O)O)N	C6H9N3O2	155.155	Histidine is an alpha-amino acid with an imidazole functional group. It is one of the 22 proteinogenic amino acids. Histidine was first isolated by German physician Albrecht Kossel in 1896. Histidine is an essential amino acid in humans and other mammals. It was initially thought that it was only essential for infants, but longer-term studies established that it is also essential for adults. Infa…
L-Homoserine	HMDB0000719	12647	C00263	C(CO)[C@@H](C(=O)O)N	C4H9NO3	119.119	Homoserine is a more reactive variant of the amino acid serine. In this variant, the hydroxyl side chain contains an additional CH2 group which brings the hydroxyl group closer to its own carboxyl group, allowing it to chemically react to form a five-membered ring. This occurs at the point that amino acids normally join to their neighbours in a peptide bond. Homoserine is therefore unsuitable for…
L-Isoleucine	HMDB0000172	6306	C00407	CC[C@H](C)[C@@H](C(=O)O)N	C6H13NO2	131.173	Branched chain amino acids (BCAA) are essential amino acids whose carbon structure is marked by a branch point. These three amino acids are critical to human life and are particularly involved in stress, energy and muscle metabolism. BCAA supplementation as therapy, both oral and intravenous, in human health and disease holds great promise. "BCAA" denotes valine, isoleucine and leucine which are …
L-Kynurenine	HMDB0000684	161166	C00328	C1=CC=C(C(=C1)C(=O)C[C@@H](C(=O)O)N)N	C10H12N2O3	208.214	L-Kynurenine, also known as quinurenine, belongs to the class of organic compounds known as alkyl-phenylketones. These are aromatic compounds containing a ketone substituted by one alkyl group, and a phenyl group. Kynurenine is also associated with tics. L-Kynurenine is a drug. L-Kynurenine is a very strong basic compound (based on its pKa). L-Kynurenine exists in all eukaryotes, ranging from yea…
L-Lactic acid	HMDB0000190	61503	C00256	C[C@@H](C(=O)O)O	C3H6O3	90.0779	Lactic acid is an organic acid. It is a chiral molecule, consisting of two optical isomers, L-lactic acid and D-lactic acid, with the L-isomer being the most common in living organisms. Lactic acid plays a role in several biochemical processes and is produced in the muscles during intense activity. In animals, L-lactate is constantly produced from pyruvate via the enzyme lactate dehydrogenase (LD…
L-Leucine	HMDB0000687	6106	C00123	CC(C)C[C@@H](C(=O)O)N	C6H13NO2	131.173	Leucine (abbreviated as Leu or L) is an α-amino acid that is used in the biosynthesis of proteins. It contains an α-amino group (which is in the protonated −NH3+ form under biological conditions), an α-carboxylic acid group (which is in the deprotonated −COO− form under biological conditions), and a side chain isobutyl group, making it a non-polar aliphatic amino acid. It is essential in humans, …
L-Lysine	HMDB0000182	5962	C00047	C(CCN)C[C@@H](C(=O)O)N	C6H14N2O2	146.188	L-lysine is an essential amino acid. Normal requirements for lysine have been found to be about 8 g per day or 12 mg/kg in adults. Children and infants need more, 44 mg/kg per day for an eleven to-twelve-year old, and 97 mg/kg per day for three-to six-month old. Lysine is highly concentrated in muscle compared to most other amino acids. Lysine is high in foods such as wheat germ, cottage cheese a…
L-Malic acid	HMDB0000156	222656	C00149	C([C@@H](C(=O)O)O)C(=O)O	C4H6O5	134.087	Malic acid (CAS: 6915-15-7) is a tart-tasting organic dicarboxylic acid that plays a role in many sour or tart foods. Apples contain malic acid, which contributes to the sourness of a green apple. Malic acid can make a wine taste tart, although the amount decreases with increasing fruit ripeness (Wikipedia). In its ionized form, malic acid is called malate. Malate is an intermediate of the TCA cy…
L-Methionine	HMDB0000696	6137	C00073	CSCC[C@@H](C(=O)O)N	C5H11NO2S	149.211	Methionine is an essential amino acid (there are 9 essential amino acids) required for normal growth and development of humans, other mammals, and avian species. In addition to being a substrate for protein synthesis, it is an intermediate in transmethylation reactions, serving as the major methyl group donor in vivo, including the methyl groups for DNA and RNA intermediates. Methionine is a meth…
L-Phenylalanine	HMDB0000159	6140	C00079	C1=CC=C(C=C1)C[C@@H](C(=O)O)N	C9H11NO2	165.189	Phenylalanine is an essential amino acid and the precursor of the amino acid tyrosine. Like tyrosine, phenylalanine is also a precursor for catecholamines including tyramine, dopamine, epinephrine, and norepinephrine. Catecholamines are neurotransmitters that act as adrenalin-like substances. Interestingly, several psychotropic drugs (mescaline, morphine, codeine, and papaverine) also have phenyl…
L-Proline	HMDB0000162	145742	C00148	C1C[C@H](NC1)C(=O)O	C5H9NO2	115.13	L-proline is one of the twenty amino acids used in living organisms as the building blocks of proteins. Proline is sometimes called an imino acid, although the IUPAC definition of an imine requires a carbon-nitrogen double bond. Proline is a non-essential amino acid that is synthesized from glutamic acid. It is an essential component of collagen and is important for proper functioning of joints a…
L-Serine	HMDB0000187	5951	C00065	C([C@@H](C(=O)O)N)O	C3H7NO3	105.093	Serine is a nonessential amino acid derived from glycine. Like all the amino acid building blocks of protein and peptides, serine can become essential under certain conditions, and is thus important in maintaining health and preventing disease. Low-average concentration of serine compared to other amino acids is found in muscle. Serine is highly concentrated in all cell membranes. (http://www.dcn…
L-Threonine	HMDB0000167	6288	C00188	C[C@H]([C@@H](C(=O)O)N)O	C4H9NO3	119.119	Threonine is an essential amino acid in humans. It is abundant in human plasma, particularly in newborns. Severe deficiency of threonine causes neurological dysfunction and lameness in experimental animals. Threonine is an immunostimulant which promotes the growth of thymus gland. It also can probably promote cell immune defense function. This amino acid has been useful in the treatment of geneti…
L-Tryptophan	HMDB0000929	6305	C00078	C1=CC=C2C(=C1)C(=CN2)C[C@@H](C(=O)O)N	C11H12N2O2	204.225	Tryptophan is an essential amino acid that is the precursor of both serotonin and melatonin. Melatonin is a hormone that is produced by the pineal gland in animals, which regulates sleep and wakefulness. Serotonin is a brain neurotransmitter, platelet clotting factor, and neurohormone found in organs throughout the body. Metabolism of tryptophan into serotonin requires nutrients such as vitamin B…
L-Tyrosine	HMDB0000158	6057	C00082	C1=CC(=CC=C1C[C@@H](C(=O)O)N)O	C9H11NO3	181.189	Tyrosine is an essential amino acid that readily passes the blood-brain barrier. Once in the brain, it is a precursor for the neurotransmitters dopamine, norepinephrine and epinephrine, better known as adrenalin. These neurotransmitters are an important part of the body's sympathetic nervous system, and their concentrations in the body and brain are directly dependent upon dietary tyrosine. Tyros…
L-Valine	HMDB0000883	6287	C00183	CC(C)[C@@H](C(=O)O)N	C5H11NO2	117.164	Valine (abbreviated as Val or V) is an -amino acid with the chemical formula HO2CCH(NH2)CH(CH3)2. It is named after the plant valerian. L-Valine is one of 20 proteinogenic amino acids. Its codons are GUU, GUC, GUA, and GUG. This essential amino acid is classified as nonpolar. Along with leucine and isoleucine, valine is a branched-chain amino acid. Branched chain amino acids (BCAA) are essential …
Maleic acid	HMDB0000176	444972	C00122	C(=C\C(=O)O)\C(=O)O	C4H4O4	116.072	Maleic acid is an industrial raw material for the production of glyoxylic acid by ozonolysis. Maleic acid is an organic compound which is a dicarboxylic acid (molecule with two carboxyl groups). The molecule consists of an ethylene group flanked by two carboxylic acid groups. Maleic acid is the cis isomer of butenedioic acid, whereas fumaric acid is the trans isomer. The cis isomer is the less st…
Malic acid	HMDB0000744	525	C03668	C(C(C(=O)O)O)C(=O)O	C4H6O5	134.087	Malic acid (CAS: 6915-15-7) is a tart-tasting organic dicarboxylic acid that plays a role in many sour or tart foods. Apples contain malic acid, which contributes to the sourness of a green apple. Malic acid can make a wine taste tart, although the amount decreases with increasing fruit ripeness (Wikipedia). In its ionized form, malic acid is called malate. Malate is an intermediate of the TCA cy…
Melibiose	HMDB0000048	440658	C05400	C([C@@H]1[C@@H]([C@@H]([C@H]([C@H](O1)OC[C@@H]2[C@H]([C@@H]([C@H](C(O2)O)O)O)O)O)O)O)O	C12H22O11	342.296	Melibiose (CAS: 585-99-9) is a disaccharide consisting of one galactose and one glucose moiety in an alpha (1-6) glycosidic linkage. This sugar is produced and metabolized only by enteric and lactic acid bacteria and other microbes, such as Dickeya dadantii, Escherichia, Leuconostoc, and Saccharomyces (PMID: 19734309 , 28453942 ). It is not an endogenous metabolite but may be obtained from the co…
Methylamine	HMDB0000164	6329	C00218	CN	CH5N	31.0571	Methylamine occurs endogenously from amine catabolism and its tissue levels increase in some pathological conditions, including diabetes. Interestingly, methylamine and ammonia levels are reciprocally controlled by a semicarbazide-sensitive amine oxidase activity that deaminates methylamine to formaldehyde with the production of ammonia and hydrogen peroxide. Methylamine also targets the voltage-…
Methylcysteine	HMDB0002108	384585100	C22040	CSC[C@@H](C(=O)O)N	C4H9NO2S	135.18	Methylcysteine is one of the identified number of bioactive substances in garlic that are water soluble. (PMID 16484549 ). It has been suggested that the use of these organosulfur agents derived from garlic could protect partially oxidized and glycated LDL or plasma against further oxidative and glycative deterioration, which might benefit patients with diabetic-related vascular diseases. (PMID 1…
Methylmalonic acid	HMDB0000202	487	C02170	CC(C(=O)O)C(=O)O	C4H6O4	118.088	Methylmalonic acid is a malonic acid derivative, which is a vital intermediate in the metabolism of fat and protein. In particular, the coenzyme A-linked form of methylmalonic acid, methylmalonyl-CoA, is converted into succinyl-CoA by methylmalonyl-CoA mutase in a reaction that requires vitamin B12 as a cofactor. In this way, methylmalonic acid enters the Krebs cycle and is thus part of one of th…
Methylsuccinic acid	HMDB0001844	10349	C08645	CC(CC(=O)O)C(=O)O	C5H8O4	132.115	Methylsuccinic acid (CAS: 498-21-5) is a normal metabolite found in human fluids. Increased urinary levels of methylsuccinic acid (together with ethylmalonic acid) are the main biochemical measurable features in ethylmalonic encephalopathy (OMIM: 602473 ), a rare metabolic disorder with an autosomal recessive mode of inheritance that is clinically characterized by neuromotor delay, hyperlactic ac…
myo-Inositol	HMDB0000211	NA	C00137	O[C@H]1[C@H](O)[C@@H](O)[C@H](O)[C@H](O)[C@@H]1O	C6H12O6	180.156	myo-Inositol is an inositol isoform. Inositol is a derivative of cyclohexane with six hydroxyl groups, making it a polyol. It also is known as a sugar alcohol, having exactly the same molecular formula as glucose or other hexoses. Inositol exists in nine possible stereoisomers, of which cis-1,2,3,5-trans-4,6-cyclohexanehexol, or myo-inositol is the most widely occurring form in nature. The other …
N-Acetyl-D-glucosamine	HMDB0000215	439174	C00140	CC(=O)N[C@@H]1[C@H]([C@@H]([C@H](OC1O)CO)O)O	C8H15NO6	221.208	N-Acetyl-D-glucosamine, also known as glcnac or N-acetylchitosamine, belongs to the class of organic compounds known as acylaminosugars. These are organic compounds containing a sugar linked to a chain through N-acyl group. N-Acetyl-D-glucosamine is an extremely weak basic (essentially neutral) compound (based on its pKa). Chemically it is an amide between glucosamine and acetic acid. N-Acetyl-D-…
N-Acetylgalactosamine	HMDB0000212	84265	C01074	CC(=O)N[C@@H]1[C@H]([C@H]([C@H](O[C@@H]1O)CO)O)O	C8H15NO6	221.208	Acetylgalactosamine is an important constituent of brain heteropolysaccharides (glycoproteins). The concentration of the N-acetylgalactosamine-containing glycoproteins in the 3-year-old cerebral gray matter from human brain is 7-15 times greater than in 8-year old tissue and 15-30 times greater than in 72-year-old tissue. (PMID 1207868 ). Acetylgalactosamine patterns of the composition of the sol…
N-Acetylglutamic acid	HMDB0001138	185	C00624	CC(=O)NC(CCC(=O)O)C(=O)O	C7H11NO5	189.166	N-Acetyl-L-glutamic acid (abbreviated NAcGlu) is an acetylated amino acid. N-Acetyl-L-glutamic acid is biosynthesized from glutamic acid and acetyl-CoA by the enzyme N-acetylglutamate synthase (NAGS). NAcGlu activates carbamoyl phosphate synthetase in the urea cycle. A deficiency in N-acetyl glutamate synthase or a genetic mutation in the gene coding for the enzyme will lead to urea cycle failure…
N-Acetyl-L-aspartic acid	HMDB0000812	65065	C01042	CC(=O)N[C@@H](CC(=O)O)C(=O)O	C6H9NO5	175.139	N-Acetylaspartic acid is a derivative of aspartic acid. It is the second most concentrated molecule in the brain after the amino acid glutamate. It is synthesized in neurons from the amino acid aspartate and acetyl coenzyme A (acetyl CoA). The various functions served by N-acetylaspartic acid are still under investigation, but the primary proposed functions include (1) acting as a neuronal osmoly…
N-Acetylornithine	HMDB0003357	439232	C00437	CC(=O)N[C@@H](CCCN)C(=O)O	C7H14N2O3	174.198	N2-Acetylornithine, also known as N(alpha)-acetylornithine, belongs to the class of organic compounds known as N-acyl-L-alpha-amino acids. These are N-acylated alpha-amino acids which have the L-configuration of the alpha-carbon atom. N-Acetylornithine is a minor component of the deproteinized blood plasma of human blood. Human blood plasma contains a variable amount of acetylornithine, averaging…
N-Acetylvaline	HMDB0011757	227752	NA	CC(C)C(C(=O)O)NC(=O)C	C7H13NO3	159.185	N-Acetylvaline (CAS: 3067-19-4) belongs to the class of organic compounds known as valine and derivatives. Valine and derivatives are compounds containing valine or a derivative thereof resulting from a reaction of valine at the amino group or the carboxy group, or from the replacement of any hydrogen of glycine by a heteroatom. N-Acetylvaline is an extremely weak basic (essentially neutral) comp…
O-Phosphoethanolamine	HMDB0000224	1015	C00346	C(COP(=O)(O)O)N	C2H8NO4P	141.063	O-Phosphoethanolamine, also known as colamine phosphoric acid or ethanolamine O-phosphate, belongs to the class of organic compounds known as phosphoethanolamines. Phosphoethanolamines are compounds containing a phosphate linked to the second carbon of an ethanolamine. One category termed a glycerophospholipid and the other a sphingomyelin, or more specifically within the sphingomyelin class, a s…
Ornithine	HMDB0000214	6262	C00077	C(C[C@@H](C(=O)O)N)CN	C5H12N2O2	132.161	L-ornithine, also known as (S)-2,5-diaminopentanoic acid or ornithine is a member of the class of compounds known as L-alpha-amino acids. L-alpha-amino acids are alpha amino acids which have the L-configuration of the alpha-carbon atom. L-ornithine is soluble (in water) and a moderately acidic compound. It has been claimed that ornithine improves athletic performance, has anabolic effects, has wo…
Oxalacetic acid	HMDB0000223	970	C00036	C(C(=O)C(=O)O)C(=O)O	C4H4O5	132.072	Oxalacetic acid, also known as keto-oxaloacetate or 2-oxobutanedioate, belongs to the class of organic compounds known as short-chain keto acids and derivatives. These are keto acids with an alkyl chain the contains less than 6 carbon atoms. Oxalacetic acid is a very hydrophobic molecule, practically insoluble (in water), and relatively neutral. Oxalacetic acid exists in all living species, rangi…
Oxalic acid	HMDB0002329	971	C00209	C(=O)(C(=O)O)O	C2H2O4	90.0349	Oxalic acid is a strong dicarboxylic acid occurring in many plants and vegetables. It is produced in the body by metabolism of glyoxylic acid or ascorbic acid. It is not metabolized but excreted in the urine. It is used as an analytical reagent and general reducing agent (Pubchem). Oxalic acid (IUPAC name: ethanedioic acid, formula H2C2O4) is a dicarboxylic acid with structure (HOOC)-(COOH). Beca…
Oxoglutaric acid	HMDB0000208	51	C00026	C(CC(=O)O)C(=O)C(=O)O	C5H6O5	146.098	Oxoglutaric acid, also known as alpha-ketoglutarate, alpha-ketoglutaric acid, AKG, or 2-oxoglutaric acid, is classified as a gamma-keto acid or a gamma-keto acid derivative. gamma-Keto acids are organic compounds containing an aldehyde substituted with a keto group on the C4 carbon atom. alpha-Ketoglutarate is considered to be soluble (in water) and acidic. alpha-Ketoglutarate is a key molecule i…
Palmitoleic acid	HMDB0003229	5312427	C08362	CCCCCC/C=C\CCCCCCCC(=O)O	C16H30O2	254.408	Palmitoleic acid, or 9-hexadecenoic acid, is an unsaturated fatty acid that is a common constituent of the glycerides of human adipose tissue. Present in all tissues, it is generally found in higher concentrations in the liver. Macadamia oil (Macadamia integrifolia) and sea buckthorn oil (Hippophae rhamnoides) are botanical sources of palmitoleic acid, containing 22 and 40% respectively (Wikipedi…
Pantothenic acid	HMDB0000210	6613	C00864	CC(C)(CO)C(C(=O)NCCC(=O)O)O	C9H17NO5	219.235	Pantothenic acid, also called vitamin B5, is a water-soluble vitamin required to sustain life. Pantothenic acid is needed to form coenzyme-A (CoA), and is thus critical in the metabolism and synthesis of carbohydrates, proteins, and fats. Its name is derived from the Greek pantothen meaning "from everywhere" and small quantities of pantothenic acid are found in nearly every food, with high amount…
Paraxanthine	HMDB0001860	4687	C13747	CN1C=NC2=C1C(=O)N(C(=O)N2)C	C7H8N4O2	180.164	Paraxanthine, also known as p-xanthine, belongs to the class of organic compounds known as xanthines. These are purine derivatives with a ketone group conjugated at carbons 2 and 6 of the purine moiety. Paraxanthine is an extremely weak basic (essentially neutral) compound (based on its pKa). Paraxanthine exists in all living organisms, ranging from bacteria to humans. Within humans, paraxanthine…
Pectin	HMDB0003402	65550	C08348	[C@@H]1([C@H]([C@H](O[C@H]([C@@H]1O)O)C(=O)O)O)O	C6H10O7	194.139	Pectin, also known as galacturonate or D-lyxose, belongs to the class of organic compounds known as glucuronic acid derivatives. Glucuronic acid derivatives are compounds containing a glucuronic acid moiety (or a derivative), which consists of a glucose moiety with the C6 carbon oxidized to a carboxylic acid. Pectin is a drug. Pectin is used in confectionery jellies to give a good gel structure, …
Pelargonic acid	HMDB0000847	8158	C01601	CCCCCCCCC(=O)O	C9H18O2	158.238	Pelargonic acid, or nonanoic acid, is a fatty acid which occurs naturally as esters is the oil of pelargonium. Synthetic esters, such as methyl nonanoate, are used as flavorings. Pelargonic acid is an organic compound composed of a nine-carbon chain terminating in a carboxylic acid. It is an oily liquid with an unpleasant, rancid odor. It is nearly insoluble in water, but well soluble in chlorofo…
Phenoxyacetic acid	HMDB0031609	19188	C02181	C1=CC=C(C=C1)OCC(=O)O	C8H8O3	152.147	Phenoxyacetic acid, also known as phenoxyacetate or POA, belongs to the class of organic compounds known as phenoxyacetic acid derivatives. Phenoxyacetic acid derivatives are compounds containing an anisole where the methane group is linked to an acetic acid or a derivative. Phenoxyacetic acid is an extremely weak basic (essentially neutral) compound (based on its pKa). In humans, phenoxyacetic a…
Phenylacetic acid	HMDB0000209	999	C07086	C1=CC=C(C=C1)CC(=O)O	C8H8O2	136.148	Phenyl acetate (or phenylacetate) is a carboxylic acid ester that has been found in the biofluids of patients with nephritis and/or hepatitis as well as patients with phenylketonuria (PKU), an inborn error of metabolism. Phenyl acetate has been identified as a uremic toxin according to the European Uremic Toxin Working Group (PMID: 22626821 ). Excess phenylalanine in the body can be disposed of t…
Phosphate	HMDB0001429	57424078	C00009	[O-]P(=O)([O-])[O-]	H3O4P	97.9952	Phosphate is a salt of phosphoric acid and is an essential component of life. Organic phosphates are important in biochemistry, biogeochemistry, and ecology. In biological systems, phosphorus is found as a free phosphate ion in solution and is called inorganic phosphate, to distinguish it from phosphates bound in various phosphate esters. Inorganic phosphate is generally denoted Pi and at physiol…
p-Hydroxyphenylacetic acid	HMDB0000020	127	C00642	C1=CC(=CC=C1CC(=O)O)O	C8H8O3	152.147	p-Hydroxyphenylacetic acid, also known as 4-hydroxybenzeneacetate, is classified as a member of the 1-hydroxy-2-unsubstituted benzenoids. 1-Hydroxy-2-unsubstituted benzenoids are phenols that are unsubstituted at the 2-position. p-Hydroxyphenylacetic acid is considered to be slightly soluble (in water) and acidic. p-Hydroxyphenylacetic acid can be synthesized from acetic acid. It is also a parent…
Propylthiouracil	HMDB0014690	657298	C07569	CCCC1=CC(=O)NC(=S)N1	C7H10N2OS	170.232	Propylthiouracil is only found in individuals that have used or taken this drug. It is a thiourea antithyroid agent. Propythiouracil inhibits the synthesis of thyroxine and inhibits the peripheral conversion of throxine to tri-iodothyronine. It is used in the treatment of hyperthyroidism. (From Martindale, The Extra Pharmacopeoia, 30th ed, p534)Propylthiouracil binds to thyroid peroxidase and the…
Pyroglutamic acid	HMDB0000267	7405	C01879	C1CC(=O)N[C@@H]1C(=O)O	C5H7NO3	129.114	Pyroglutamic acid (5-oxoproline) is a cyclized derivative of L-glutamic acid. It is an uncommon amino acid derivative in which the free amino group of glutamic acid cyclizes to form a lactam. It is formed nonenzymatically from glutamate, glutamine, and gamma-glutamylated peptides, but it can also be produced by the action of gamma-glutamylcyclotransferase on an L-amino acid. Elevated blood levels…
Pyruvic acid	HMDB0000243	1060	C00022	CC(=O)C(=O)O	C3H4O3	88.0621	Pyruvic acid is an intermediate compound in the metabolism of carbohydrates, proteins, and fats. In thiamine deficiency, its oxidation is retarded and it accumulates in the tissues, especially in nervous structures (From Stedman, 26th ed.). Biological Source: Intermediate in primary metabolism including fermentation processes. Present in muscle in redox equilibrium with Lactic acid. A common cons…
Quinolinic acid	HMDB0000232	1066	C03722	C1=CC(=C(N=C1)C(=O)O)C(=O)O	C7H5NO4	167.119	Quinolinic acid, also known as quinolinate, belongs to the class of organic compounds known as pyridinecarboxylic acids. Pyridinecarboxylic acids are compounds containing a pyridine ring bearing a carboxylic acid group. Quinolinic acid is a very strong basic compound (based on its pKa). Quinolinic acid has been detected, but not quantified in, several different foods, such as Ceylon cinnamons, pi…
Ribitol	HMDB0000508	NA	C00474	OC[C@H](O)[C@H](O)[C@H](O)CO	C5H12O5	152.146	Ribitol is a metabolic end product formed by the reduction of ribose in human fibroblasts and erythrocytes (pentitol, sugar alcohol, polyol). Export of ribitol across the cell membrane indicates that can be cleared from the body without metabolic conversion (PMID 15234337 ). Several inborn errors of metabolism with abnormal polyol concentrations in body fluids are known to date, such as ribose-5-…
Shikimic acid	HMDB0003070	8742	C00493	C1[C@H]([C@@H]([C@@H](C=C1C(=O)O)O)O)O	C7H10O5	174.151	Shikimic acid, more commonly known as its anionic form shikimate, is an important biochemical intermediate in plants and microorganisms. Its name comes from the Japanese flower shikimi (シキミ, Illicium anisatum), from which it was first isolated. Shikimic acid is a precursor for: the aromatic amino acids phenylalanine and tyrosine; indole, indole derivatives and tryptophan; many alkaloids and other…
Spermidine	HMDB0001257	1102	C00315	C(CCNCCCN)CN	C7H19N3	145.246	Spermidine, also known as SPD, belongs to the class of organic compounds known as dialkylamines. These are organic compounds containing a dialkylamine group, characterized by two alkyl groups bonded to the amino nitrogen. Spermidine is a very strong basic compound (based on its pKa). Abnormal bleeding, such as bleeding spontaneously or profusely from a very minor injury can also occur. Spermidine…
Succinic acid	HMDB0000254	1110	C00042	C(CC(=O)O)C(=O)O	C4H6O4	118.088	Succinic acid is a dicarboxylic acid. The anion, succinate, is a component of the citric acid or TCA cycle and is capable of donating electrons to the electron transfer chain. Succinate dehydrogenase (SDH) plays an important role in mitochondrial function, being both part of the respiratory chain and the Krebs cycle. SDH with a covalently attached FAD prosthetic group, is able to bind several dif…
Sucrose	HMDB0000258	5988	C00089	C([C@@H]1[C@H]([C@@H]([C@H]([C@H](O1)O[C@]2([C@H]([C@@H]([C@H](O2)CO)O)O)CO)O)O)O)O	C12H22O11	342.296	Sucrose is a nonreducing disaccharide composed of glucose and fructose linked via their anomeric carbons. It is obtained commercially from sugarcane (Saccharum officinarum), sugar beet (Beta vulgaris), and other plants and used extensively as a food and a sweetener. Sucrose is derived by crushing and extracting sugarcane with water or by extracting sugar beet with water, evaporating, and purifyin…
Sulpiride	HMDB0014535	5355	NA	CCN1CCCC1CNC(=O)C2=C(C=CC(=C2)S(=O)(=O)N)OC	C15H23N3O4S	341.426	Sulpiride is only found in individuals that have used or taken this drug. It is a dopamine D2-receptor antagonist. It has been used therapeutically as an antidepressant, antipsychotic, and as a digestive aid. (From Merck Index, 11th ed)In contrast to most other neuroleptics which block both dopamine D1 and D2 receptors, Sulpiride is more selective and acts primarily as a dopamine D2 antagonist. S…
Taurine	HMDB0000251	1123	C00245	C(CS(=O)(=O)O)N	C2H7NO3S	125.147	Taurine is a sulfur amino acid like methionine, cystine, cysteine, and homocysteine. It is a lesser-known amino acid because it is not incorporated into the structural building blocks of protein. Yet taurine is an essential amino acid in pre-term and newborn infants of humans and many other species. Adults can synthesize their own taurine, yet are probably dependent, in part, on dietary taurine. …
trans-Aconitic acid	HMDB0000958	444212	C02341	C(/C(=C\C(=O)O)/C(=O)O)C(=O)O	C6H6O6	174.108	trans-Aconitic acid, also known as trans-aconitate or (e)-aconitic acid, belongs to the class of organic compounds known as tricarboxylic acids and derivatives. These are carboxylic acids containing exactly three carboxyl groups. trans-Aconitic acid is a weakly acidic compound (based on its pKa). trans-Aconitic acid exists in all living species, ranging from bacteria to humans. trans-Aconitic aci…
Trehalose	HMDB0000975	7427	C01083	C([C@@H]1[C@H]([C@@H]([C@H]([C@H](O1)O[C@@H]2[C@@H]([C@H]([C@@H]([C@H](O2)CO)O)O)O)O)O)O)O	C12H22O11	342.296	Trehalose, also known as mycose, is a 1-alpha (disaccharide) sugar found extensively but not abundantly in nature. It is thought to be implicated in anhydrobiosis - the ability of plants and animals to withstand prolonged periods of desiccation. The sugar is thought to form a gel phase as cells dehydrate, which prevents disruption of internal cell organelles by effectively splinting them in posit…
Trigonelline	HMDB0000875	5570	C01004	C[N+]1=CC=CC(=C1)C(=O)[O-]	C7H7NO2	137.136	Trigonelline, also known as caffearin or gynesine, belongs to the class of organic compounds known as alkaloids and derivatives. These are naturally occurring chemical compounds that contain mostly basic nitrogen atoms. This group also includes some related compounds with neutral and even weakly acidic properties. Also some synthetic compounds of similar structure are attributed to alkaloids. In …
Trimethylamine N-oxide	HMDB0000925	1145	C01104	C[N+](C)(C)[O-]	C3H9NO	75.1097	Trimethylamine N-oxide (TMAO) is an oxidation product of trimethylamine and a common metabolite in animals and humans. In particular, trimethylamine-N-oxide is biosynthesized endogenously from trimethylamine, which is derived from choline, which can be derived from dietary lecithin (phosphatidylcholines) or dietary carnitine. TMAO decomposes to trimethylamine (TMA), which is the main odorant that…
Uracil	HMDB0000300	1174	C00106	C1=CNC(=O)NC1=O	C4H4N2O2	112.087	Uracil, also known as U or hybar X, belongs to the class of organic compounds known as pyrimidones. Pyrimidones are compounds that contain a pyrimidine ring, which bears a ketone. Pyrimidine is a 6-membered ring consisting of four carbon atoms and two nitrogen centers at the 1- and 3- ring positions. Uracil is an extremely weak basic (essentially neutral) compound (based on its pKa). Uracil exist…
Uridine	HMDB0000296	6029	C00299	C1=CN(C(=O)NC1=O)[C@H]2[C@@H]([C@@H]([C@H](O2)CO)O)O	C9H12N2O6	244.201	Uridine, also known as beta-uridine or 1-beta-D-ribofuranosylpyrimidine-2,4(1H,3H)-dione, is a member of the class of compounds known as pyrimidine nucleosides. Pyrimidine nucleosides are compounds comprising a pyrimidine base attached to a ribosyl or deoxyribosyl moiety. More specifically, uridine is a nucleoside consisting of uracil and D-ribose and a component of RNA. Uridine is soluble (in wa…

## Sheet: Supplementary Data 2
	Compound	CAS Number	formula	Molecular weight	Product code	Manufacturer	Concentration（μM）	Molecular weight（g/mol）	Reference
Succinate	Disodium succinate	‘150-90-3	NaOOCCH2CH2COONa	162.05	W327700	Sigmaaldrich	50	118.09	Neuzil, Jiri, et al. "α-Tocopheryl succinate-induced apoptosis in Jurkat T cells involves caspase-3 activation, and both lysosomal and mitochondrial destabilisation." FEBS letters 445.2-3 (1999): 295-300.
Fumarate	Sodium fumarate dibasic	‘17013-01-3	NaOOCCH=CHCOONa	160.04	F1506	Sigmaaldrich	50	116.07	Haas, Benjamin, et al. "Permanent culture of macrophages at physiological oxygen attenuates the antioxidant and immunomodulatory properties of dimethyl fumarate." Journal of cellular physiology 230.5 (2015): 1128-1138.
Lactate	Sodium L-lactate	‘867-56-1	C3H5NaO3	112.06	L7022	Sigmaaldrich	500	90.08	Galardo, María Noel, et al. "Lactate regulates rat male germ cell function through reactive oxygen species." PloS one 9.1 (2014): e88024.
D-2-Hydroxyglutarate	D-α-Hydroxyglutaric acid disodium salt	‘103404-90-6	C5H6O5Na2	192.08	H8378	Sigmaaldrich	93	148.114	Fan, Jing, et al. "Human phosphoglycerate dehydrogenase produces the oncometabolite D-2-hydroxyglutarate." ACS chemical biology 10.2 (2015): 510-516.
Pyruvate	Sodium pyruvate	‘113-24-6	CH3COCOONa	110.04	P2256	Sigmaaldrich	1000	88.06	Wang, Xiaofei, et al. "Pyruvate protects mitochondria from oxidative stress in human neuroblastoma SK-N-SH cells." Brain research 1132 (2007): 1-9.
Adenosine	Adenosine	‘58-61-7	C10H13N5O4	267.24	A4036	Sigmaaldrich	10	267.24	Ullman, Buddy, A. Cohen, and D. W. Martin Jr. "Characterization of a cell culture model for the study of adenosine deaminase-and purine nucleoside phosphorylase-deficient immunologic disease." Cell 9.2 (1976): 205-211.
Inosine	Inosine	‘58-63-9	C10H12N4O5	268.23	I4125	Sigmaaldrich	100	268.22	Jurkowitz, Marianne S., et al. "Adenosine, inosine, and guanosine protect glial cells during glucose deprivation and mitochondrial inhibition: correlation between protection and ATP preservation." Journal of neurochemistry 71.2 (1998): 535-548.
Carnosine	Carnosine	‘305-84-0	C9H14N4O3	226.23	C9625	Sigmaaldrich	100	226.23	Pandurangan, Muthuraman, Gansukh Enkhtaivan, and Doo Hwan Kim. "Therapeutic efficacy of natural dipeptide carnosine against human cervical carcinoma cells." Journal of Molecular Recognition 29.9 (2016): 426-435.
Phenyl acetate	Phenyl acetate	‘122-79-2	CH3COOC6H5	136.15	108723	Sigmaaldrich	100	136.1	Schmidt, Friederike, et al. "Lovastatin and phenylacetate induce apoptosis, but not differentiation, in human malignant glioma cells." Acta neuropathologica 101.3 (2001): 217-224.
Phenylalanine	Phenylalanine	‘63-91-2	C6H5CH2CH(NH2)CO2H	165.19	P2126	Sigmaaldrich	420	165.19	Vahrmeijer, Alexander L., et al. "Effect of glutathione depletion on inhibition of cell cycle progression and induction of apoptosis by melphalan (L-phenylalanine mustard) in human colorectal cancer cells." Biochemical pharmacology 58.4 (1999): 655-664.
1-Methylhistidine	1-Methylhistidine	‘332-80-9	C7H11N3O2	169.18	67520	Sigmaaldrich	10	169.18	Troisi, Jacopo, et al. "Urinary metabolomics in pediatric obesity and NAFLD identifies metabolic pathways/metabolites related to dietary habits and gut-liver axis perturbations." Nutrients 9.5 (2017): 485.
3-Methylhistidine	3-Methylhistidine	‘368-16-1	C7H11N3O2	169.18	M9005	Sigmaaldrich	10	169.18	Veronesi, Michael C., et al. "An analog of thyrotropin-releasing hormone (TRH) is neuroprotective against glutamate-induced toxicity in fetal rat hippocampal neurons in vitro." Brain research 1128 (2007): 79-85.
4-Hydroxyproline	4-Hydroxyproline	‘51-35-4	C5H9NO3	131.13	8.16007	Sigmaaldrich	30	131.13	Hall, I. H., and S. Y. Chen. "Substituted 4-hydroxyproline di-and tri-peptides as cytotoxic agents." Amino acids 16.1 (1999): 79-89.
4-Hydroxybutyrate	4-Hydroxybutyrate	‘502-85-2	C4H7NaO3	126.09	G-001	Sigmaaldrich	20	104.1	Shah, Mohsin, et al. "Amorphous amphiphilic P (3HV-co-4HB)-b-mPEG block copolymer synthesized from bacterial copolyester via melt transesterification: nanoparticle preparation, cisplatin-loading for cancer therapy and in vitro evaluation." European journal of pharmaceutics and biopharmaceutics 80.3 (2012): 518-527.
Creatine	Creatine	‘6020-87-7	C4H9N3O2	149.15	C3630	Sigmaaldrich	500	131.13	Wang, Suwei, et al. "Activation of nuclear factor-κB during doxorubicin-induced apoptosis in endothelial cells and myocytes is pro-apoptotic: the role of hydrogen peroxide." Biochemical Journal 367.3 (2002): 729-740.
Tryptophan	Tryptophan	‘153-94-6	C11H12N2O2	204.23	T9753	Sigmaaldrich	25	204.23	Lee, Sun-Mi, et al. "Tryptophan metabolite 3-hydroxyanthranilic acid selectively induces activated T cell death via intracellular GSH depletion." Immunology letters 132.1-2 (2010): 53-60.
Tyrosine	Tyrosine	‘60-18-4	4-(HO)C6H4CH2CH(NH2)CO2H	181.19	T3754	Sigmaaldrich	1000	181.19	Blanchard-Fillion, Béatrice, et al. "Metabolism of 3-nitrotyrosine induces apoptotic death in dopaminergic cells." Journal of Neuroscience 26.23 (2006): 6124-6130.
Methionine	Methionine	‘348-67-4	C5H11NO2S	149.21	M9375	Sigmaaldrich	1000	149.21	Merendino, Nicolò, et al. "Docosahexaenoic acid induces apoptosis in the human PaCa-44 pancreatic cancer cell line by active reduced glutathione extrusion and lipid peroxidation." Nutrition and cancer 52.2 (2005): 225-233.
Glutamate	Glutamate	‘6106-04-3	NaOOCCH2CH2CH(NH2)COOH · H2O	187.13	1446600	Sigmaaldrich	6000	147.13	Cid, Cristina, et al. "Low concentrations of glutamate induce apoptosis in cultured neurons: implications for amyotrophic lateral sclerosis." Journal of the neurological sciences 206.1 (2003): 91-95.

## Sheet: Supplementary Data 3
Original database	OncogeneName	Gene ID	Synonyms	Description	Gene Summary	Gene Location	Biological Process (GO)	GOSlim (Ontology)	Cellular Component (GO)	Molecular Function (GO)	Kinase Class (UniProt)	Protein Function (Protein Atlas)	InterPro	Subcellular Location (Protein Atlas)	Secreted (UniProt)	Secreted (Protein Altas)	Transmembrane (UniProt)	Membrane (Protein Altas)	Plasma (Protein Altas)	Appris (Ensembl)	Transmembrane (TMHMM)	JAX	Orphanet	OMIM	Pathogenic LoF (ClinVar)	dbGap (NCBI)	GWAS (NHGRI-EBI)	Developmental Disorders (DDG2P)	Variations (Ensembl)	Human Phenotype Ontology (HPO)	Drug (DrugBank)	Disease and gene associations (DisGeNET)	Gene RIF (NCBI)	Pubmed Count	Isoforms ID Map	Tissue Specificity (TiGER)	RNA Tissue Category (Protein Atlas)	Protein Expression Normal (Protein Atlas)	Protein Expression Cancer (Protein Atlas)	Canonical Pathways_x000D_	KEGG Pathway	KEGG Functional Set	KEGG Structural Complex	Hallmark Gene Sets_x000D_	BioCarta Gene Sets_x000D_
Oncogene	TRIB1	10221	C8FW|GIG-2|GIG2|SKIP1|TRB-1|TRB1	tribbles pseudokinase 1		chr8:125430290-125438403	GO:0045643 regulation of eosinophil differentiation;GO:0045645 positive regulation of eosinophil differentiation;GO:0045659 negative regulation of neutrophil differentiation	[GO:0003674] molecular_function; [GO:0043167] ion binding; [GO:0008150] biological_process; [GO:0006464] cellular protein modification process; [GO:0016301] kinase activity; [GO:0034641] cellular nitrogen compound metabolic process; [GO:0009058] biosynthetic process; [GO:0005575] cellular_component; [GO:0005737] cytoplasm; [GO:0005622] intracellular; [GO:0043226] organelle; [GO:0005634] nucleus; …	GO:0005634 nucleus;GO:0043231 intracellular membrane-bounded organelle;GO:0005737 cytoplasm	GO:0031434 mitogen-activated protein kinase kinase binding;GO:0055106 ubiquitin-protein transferase regulator activity;GO:0004860 protein kinase inhibitor activity	CAMK Ser/Thr protein kinase family	Kinases:CAMK Ser/Thr protein kinases; Predicted intracellular proteins; Enzymes	[IPR000719] Protein kinase domain; [IPR011009] Protein kinase-like domain superfamily; [IPR024104] Pseudokinase tribbles family/serine-threonine-protein kinase 40; [IPR024105] Tribbles homologue 1	Cytosol;Plasma membrane (reliability'])								MP:0005370 liver/biliary system phenotype; MP:0010768 mortality/aging; MP:0005376 homeostasis/metabolism phenotype; MP:0005378 growth/size/body region phenotype; MP:0005387 immune system phenotype; MP:0005391 vision/eye phenotype; MP:0005397 hematopoietic system phenotype; MP:0010771 integument phenotype; MP:0005380 embryo phenotype; MP:0005375 adipose tissue phenotype		OMIM ID:609461 Tribbles pseudokinase 1		Body Height;Cardiovascular Physiological Phenomena;Cholesterol, LDL;Pancreatic Neoplasms;Platelet Function Tests;Receptors, Tumor Necrosis Factor	13,16,19-docosatrienoic acid;Adiponectin;Alanine Transaminase;Alkaline Phosphatase;Atrial Fibrillation;Blood Pressure;Body Mass Index;C-Reactive Protein;Cholesterol;Cholesterol, HDL;Coronary Artery Disease;Coronary Disease;Crohn Disease;Diabetes Mellitus;Electrocardiography;Gestational Age;Glucose;Heart Failure;Hematocrit;Hydroxymethylglutaryl CoA Reductases;Hypertriglyceridemia;Inflammatory Bowe…					Epithelial Recurrent Erosion Dystrophy; acute myeloid leukemia with multilineage dysplasia following myelodysplastic syndrome; Osteoarthritis of the hand; Large cell carcinoma of lung; Acute Megakaryocytic Leukemias; Hyperlipoproteinemia Type IIa; Hypercholesterolemia, Familial; Adult Myelodysplastic Syndrome; Childhood Myelodysplastic Syndrome; Hypertriglyceridemia; Myeloid Leukemia; Dyslipidemi…	70	108	[{"UniProt":"Q96RU8","EnsemblGene":["ENSG00000173334"],"SwissProt":["TRIB1_HUMAN"]}]		Distribution: Detected in all; Specificity: Tissue enhanced							(M5890)HALLMARK TNFA SIGNALING VIA NFKB; (M5953)HALLMARK KRAS SIGNALING UP
Oncogene	TXN	7295	TRDX|TRX|TRX1	thioredoxin	The protein encoded by this gene acts as a homodimer and is involved in many redox reactions. The encoded protein is active in the reversible S-nitrosylation of cysteines in certain proteins, which is part of the response to intracellular nitric oxide. This protein is found in the cytoplasm. Two transcript variants encoding different isoforms have been found for this gene. [provided by RefSeq, Oc…	chr9:110256507-110243810	GO:2000170 positive regulation of peptidyl-cysteine S-nitrosylation;GO:0046826 negative regulation of protein export from nucleus;GO:2000169 regulation of peptidyl-cysteine S-nitrosylation	[GO:0003674] molecular_function; [GO:0016491] oxidoreductase activity; [GO:0008150] biological_process; [GO:0042592] homeostatic process; [GO:0044281] small molecule metabolic process; [GO:0005575] cellular_component; [GO:0005622] intracellular; [GO:0043226] organelle; [GO:0005634] nucleus; [GO:0003723] RNA binding; [GO:0005737] cytoplasm; [GO:0005654] nucleoplasm; [GO:0005829] cytosol; [GO:00055…	GO:0070062 extracellular exosome;GO:1903561 extracellular vesicle;GO:0043230 extracellular organelle	GO:0047134 protein-disulfide reductase activity;GO:0004791 thioredoxin-disulfide reductase activity;GO:0016668 oxidoreductase activity, acting on a sulfur group of donors, NAD(P) as acceptor		Predicted intracellular proteins	[IPR005746] Thioredoxin; [IPR013766] Thioredoxin domain; [IPR017937] Thioredoxin, conserved site; [IPR036249] Thioredoxin-like superfamily	Cytosol;Nucleoplasm (reliability'])	yes				yes			MP:0010768 mortality/aging; MP:0005384 cellular phenotype; MP:0005380 embryo phenotype		OMIM ID:187700 Thioredoxin		Myocardial Infarction;alpha-Linolenic Acid	Alzheimer Disease				Phenethyl Isothiocyanate	Acinetobacter Infections; Acute Psychotic Episode; Radiation-induced disorder; Congenital subaortic stenosis; Pneumonia due to influenza; Diabetic embryopathy; Fourth cranial nerve paresis; Pneumonia, Viral; Radiation Syndrome; Aortoiliac occlusive disease; Cheilitis; Water Stress; Lymphoblastic leukemia in children; Subaortic stenosis; premalignant lesion; Erythropoietic Protoporphyria; Human T-…	249	401	[{"UniProt":"P10599","EnsemblGene":["ENSG00000136810"],"SwissProt":["THIO_HUMAN"]},{"UniProt":"H9ZYJ2","RefSeq":[["NM_003329","NP_003320","REVIEWED"]],"SwissProt":["H9ZYJ2_HUMAN"]}]		Distribution: Detected in all; Specificity: Tissue enhanced	antibody: Strong cytoplasmic and nuclear staining was observed in respiratory and gastrointestinal tract as well as female genitalia and most squamous epithelia. Cells of the CNS and liver were mainly negative. Remaining tissues showed in general weak to moderate staining.; General cytoplasmic and nuclear expression.	Antibody: Strong cytoplasmic and nuclear positivity was observed in colorectal, stomach and several cases of liver cancers. A subset of cells in endometrial cancers also displayed strong positivity. A majority of melanomas and testicular cancers were negative.	(M20)PID P38 MKK3 6PATHWAY; (M128)PID TNF PATHWAY; (M50)PID PTP1B PATHWAY	(hsa05418)Fluid shear stress and atherosclerosis; (ko05418)Fluid shear stress and atherosclerosis; (ko04621)NOD-like receptor signaling pathway			(M5938)HALLMARK REACTIVE OXYGEN SPECIES PATHWAY; (M5937)HALLMARK GLYCOLYSIS
Oncogene	CBL	867	C-CBL|CBL2|FRA11B|NSLL|RNF55	Cbl proto-oncogene	This gene is a proto-oncogene that encodes a RING finger E3 ubiquitin ligase. The encoded protein is one of the enzymes required for targeting substrates for degradation by the proteasome. This protein mediates the transfer of ubiquitin from ubiquitin conjugating enzymes (E2) to specific substrates. This protein also contains an N-terminal phosphotyrosine binding domain that allows it to interact…	chr11:119206339-119308149	GO:0032487 regulation of Rap protein signal transduction;GO:2000583 regulation of platelet-derived growth factor receptor-alpha signaling pathway;GO:0035790 platelet-derived growth factor receptor-alpha signaling pathway	[GO:0003674] molecular_function; [GO:0043167] ion binding; [GO:0007165] signal transduction; [GO:0008150] biological_process; [GO:0006464] cellular protein modification process; [GO:0005575] cellular_component; [GO:0005737] cytoplasm; [GO:0005622] intracellular; [GO:0008219] cell death; [GO:0005829] cytosol; [GO:0005886] plasma membrane; [GO:0043226] organelle; [GO:0005794] Golgi apparatus; [GO:0…	GO:0016600 flotillin complex;GO:0042629 mast cell granule;GO:0005901 caveola	GO:0036312 phosphatidylinositol 3-kinase regulatory subunit binding;GO:0046875 ephrin receptor binding;GO:0043548 phosphatidylinositol 3-kinase binding		Predicted intracellular proteins; Disease related genes; Cancer-related genes:Candidate cancer biomarkers; Enzymes; Potential drug targets; ENZYME proteins:Transferases	[IPR001841] Zinc finger, RING-type; [IPR003153] Adaptor protein Cbl, N-terminal helical; [IPR009060] UBA-like superfamily; [IPR011992] EF-hand domain pair; [IPR013083] Zinc finger, RING/FYVE/PHD-type; [IPR014741] Adaptor protein Cbl, EF hand-like; [IPR014742] Adaptor protein Cbl, SH2-like domain; [IPR015940] Ubiquitin-associated domain; [IPR017907] Zinc finger, RING-type, conserved site; [IPR0241…	Cytosol (reliability'])						principal2		MP:0005370 liver/biliary system phenotype; MP:0010768 mortality/aging; MP:0005369 muscle phenotype; MP:0005376 homeostasis/metabolism phenotype; MP:0005384 cellular phenotype; MP:0005378 growth/size/body region phenotype; MP:0005386 behavior/neurological phenotype; MP:0005387 immune system phenotype; MP:0005389 reproductive system phenotype; MP:0005377 hearing/vestibular/ear phenotype; MP:0005371…	[ORPHA:86834] Juvenile myelomonocytic leukemia; [ORPHA:363972] Noonan syndrome-like disorder with juvenile myelomonocytic leukemia; [ORPHA:648] Noonan Syndrome	OMIM ID:165360 Cbl protooncogene	Noonan syndrome-like disorder with or without juvenile myelomonocytic leukemia; Noonan syndrome 1; not specified; Noonan syndrome; Noonan syndrome-like disorder with juvenile myelomonocytic leukemia; Juvenile myelomonocytic leukemia; Hematologic neoplasm; Rasopathy	C-Reactive Protein	Platelet Count	[613563] Noonan syndrome-like disorder with or without juvenile meylomonocytic leukemia	Clinvar: phenotype not specified: likely pathogenic,pathogenic,uncertain significance; Hematologic neoplasm: likely pathogenic,pathogenic; Inborn genetic diseases: pathogenic; Juvenile myelomonocytic leukemia: likely pathogenic,pathogenic,uncertain significance; Malignant germ cell tumor of ovary: likely pathogenic,pathogenic,uncertain significance; Noonan syndrome-like disorder with juvenile mye…	HP:0012209:Juvenile myelomonocytic leukemia; HP:0010310:Chylothorax; HP:0002967:Cubitus valgus; HP:0002002:Deep philtrum; HP:0001650:Aortic valve stenosis; HP:0001004:Lymphedema; HP:0000957:Cafe-au-lait spot; HP:0002213:Fine hair; HP:0001647:Bicuspid aortic valve; HP:0006610:Wide intermamillary distance; HP:0000465:Webbed neck; HP:0012471:Thick vermilion border; HP:0001653:Mitral regurgitation; H…		Fetal hydrops (in some patients); NOONAN SYNDROME-LIKE DISORDER WITH JUVENILE MYELOMONOCYTIC LEUKEMIA; Malignant Ovarian Germ Cell Neoplasm; NOONAN SYNDROME-LIKE DISORDER WITH OR WITHOUT JUVENILE MYELOMONOCYTIC LEUKEMIA; chromosome 11q duplication syndrome; NOONAN-LIKE/MULTIPLE GIANT CELL LESION SYNDROME (disorder); Abdominal Cryptorchidism; Inguinal Cryptorchidism; Myeloproliferative Neoplasm, U…	215	691	[{"UniProt":"P22681","EnsemblGene":["ENSG00000110395"],"EnsemblTrans":[["ENST00000264033","ENSP00000264033","principal2"]],"RefSeq":[["NM_005188","NP_005179","REVIEWED"]],"UCSC":["uc001pwe.5"],"SwissProt":["CBL_HUMAN"]}]		Distribution: Detected in all; Specificity: Tissue enhanced	antibody: Spermatogonia in seminiferus ducts showed strong cytoplasmic positivity. Lung macrophages, thyroid gland, epididymis, heart muscle, subsets of cells in bone marrow and lymphoid tissues were moderately positive. Most remaining normal tissues were negative. ; Cytoplasmic expression in spermatogonia, subsets of immune cells and lymphoid tissues.	Antibody: Malignant cells were in general weakly stained or negative. Several cases of malignant lymphomas showed moderate cytoplasmic staining while several seminomas exhibited strong immunoreactivity.	(M273)PID EPHA2 FWD PATHWAY; (M226)PID VEGFR1 PATHWAY; (M69)PID REELIN PATHWAY	(ko05220)Chronic myeloid leukemia; (ko05100)Bacterial invasion of epithelial cells; (hsa05220)Chronic myeloid leukemia			(M5897)HALLMARK IL6 JAK STAT3 SIGNALING; (M5953)HALLMARK KRAS SIGNALING UP	(M16973)BIOCARTA CBL PATHWAY; (M1389)BIOCARTA SPRY PATHWAY; (M8615)BIOCARTA IL2RB PATHWAY
Oncogene	BRAF	673	B-RAF1|B-raf|BRAF1|NS7|RAFB1	B-Raf proto-oncogene, serine/threonine kinase	This gene encodes a protein belonging to the RAF family of serine/threonine protein kinases. This protein plays a role in regulating the MAP kinase/ERK signaling pathway, which affects cell division, differentiation, and secretion. Mutations in this gene, most commonly the V600E mutation, are the most frequently identified cancer-causing mutations in melanoma, and have been identified in various …	chr7:140924929-140713328	GO:0070413 trehalose metabolism in response to stress;GO:0005991 trehalose metabolic process;GO:0005984 disaccharide metabolic process	[GO:0003674] molecular_function; [GO:0043167] ion binding; [GO:0007165] signal transduction; [GO:0008150] biological_process; [GO:0006464] cellular protein modification process; [GO:0016301] kinase activity; [GO:0005575] cellular_component; [GO:0005622] intracellular; [GO:0043226] organelle; [GO:0005737] cytoplasm; [GO:0005829] cytosol; [GO:0019899] enzyme binding; [GO:0030154] cell differentiati…	GO:0005829 cytosol;GO:0005886 plasma membrane;GO:0071944 cell periphery	GO:0097110 scaffold protein binding;GO:0031267 small GTPase binding;GO:0004674 protein serine/threonine kinase activity	TKL Ser/Thr protein kinase family	Predicted intracellular proteins; FDA approved drug targets:Small molecule drugs; Disease related genes; Cancer-related genes:Mutational cancer driver genes; Enzymes; Kinases:TKL Ser/Thr protein kinases; ENZYME proteins:Transferases; Cancer-related genes:Mutated cancer genes	[IPR000719] Protein kinase domain; [IPR001245] Serine-threonine/tyrosine-protein kinase, catalytic domain; [IPR002219] Protein kinase C-like, phorbol ester/diacylglycerol-binding domain; [IPR003116] Raf-like Ras-binding; [IPR008271] Serine/threonine-protein kinase, active site; [IPR011009] Protein kinase-like domain superfamily; [IPR017441] Protein kinase, ATP binding site; [IPR020454] Diacylglyc…	Vesicles (reliability']); Additional: Cytosol						principal3		MP:0005367 renal/urinary system phenotype; MP:0005370 liver/biliary system phenotype; MP:0005385 cardiovascular system phenotype; MP:0010768 mortality/aging; MP:0005369 muscle phenotype; MP:0005376 homeostasis/metabolism phenotype; MP:0005384 cellular phenotype; MP:0005378 growth/size/body region phenotype; MP:0005386 behavior/neurological phenotype; MP:0005381 digestive/alimentary phenotype; MP:…	[ORPHA:1340] CARDIOFACIOCUTANEOUS SYNDROME; [ORPHA:58017] Classic hairy cell leukemia; [ORPHA:54595] Craniopharyngioma; [ORPHA:146] Differentiated thyroid carcinoma; [ORPHA:389] Langerhans cell histiocytosis; [ORPHA:648] Noonan Syndrome; [ORPHA:500] Noonan syndrome with multiple lentigines; [ORPHA:251615] Pilomyxoid astrocytoma; [ORPHA:357194] Selection of therapeutic option in colorectal cancer;…	OMIM ID:164757 B-raf protooncogene, serine/threonine kinase	Lip and oral cavity carcinoma; Rasopathy; Cardiofaciocutaneous syndrome 1; Cerebral arteriovenous malformation; Noonan syndrome 7; Cardio-facio-cutaneous syndrome; Inborn genetic diseases; Global developmental delay; Malignant melanoma of skin; Ovarian Serous Cystadenocarcinoma; Neoplasm of the large intestine; Lung adenocarcinoma; Papillary renal cell carcinoma, sporadic; Multiple myeloma; Gliob…	Body Height;Frontal Lobe	Cerebrospinal Fluid;Influenza A Virus, H1N1 Subtype;Vitamins;amyloid beta-protein (1-42);tau Proteins	[115150] CARDIOFACIOCUTANEOUS SYNDROME; [613707] LEOPARD SYNDROME TYPE 3; [613706] NOONAN SYNDROME TYPE 7	Adenocarcinoma of prostate: likely pathogenic,pathogenic,uncertain significance; Adenocarcinoma of stomach: likely pathogenic,pathogenic; Adrenocortical carcinoma: likely pathogenic,pathogenic; Astrocytoma, low-grade, somatic: likely pathogenic,pathogenic; Brainstem glioma: likely pathogenic,pathogenic; Cardiofaciocutaneous syndrome 1: likely pathogenic,pathogenic,uncertain significance; Carcinom…	HP:0012059:Lentigo maligna melanoma; HP:0000306:Abnormality of the chin; HP:0002031:Abnormal esophagus morphology; HP:0030939:Palpebral thickening; HP:0006114:Multiple palmar creases; HP:0009908:Anterior creases of earlobe; HP:0008113:Multiple plantar creases; HP:0430000:Abnormality of the frontal bone; HP:0010939:Abnormality of the nasal bone; HP:0012286:Abnormal hypothalamus morphology; HP:0009…	Sorafenib; XL281; RAF-265; PLX-4720; N-{2,4-difluoro-3-[(5-pyridin-3-yl-1H-pyrrolo[2,3-b]pyridin-3-yl)carbonyl]phenyl}ethanesulfonamide; (1E)-5-(1-piperidin-4-yl-3-pyridin-4-yl-1H-pyrazol-4-yl)-2,3-dihydro-1H-inden-1-one oxime; Vemurafenib; Regorafenib; Dabrafenib; Encorafenib; Fostamatinib; Ripretinib	ASTROCYTOMA, LOW-GRADE, SOMATIC; Childhood Brain Stem Glioma; Congenital strabismus; Conjunctival Neoplasms; Desmoplastic spindle and epithelioid cell melanocytic nevus of skin; Diffuse melanocytosis; Drug-induced panniculitis; Eosinophilic cystitis; Eruptive melanocytic nevi; Glomus Tumor of Uncertain Malignant Potential; Glomus tumor, malignant; Granulomatous dermatitis; LEOPARD SYNDROME 3; Lym…	2147	2266	[{"UniProt":"P15056","EnsemblGene":["ENSG00000157764"],"EnsemblTrans":[["ENST00000646891","ENSP00000493543","principal3"]],"RefSeq":[["NM_004333","NP_004324","REVIEWED"]],"UCSC":["uc003vwc.5"],"SwissProt":["BRAF_HUMAN"]}]		Distribution: Detected in all; Specificity: Low tissue specificity	antibody: A majority of normal tissues displayed moderate cytoplasmic immunoreactivity. Microvilli in placental trophoblasts were distinctly stained. ; Ubiquitous cytoplasmic expression.	Antibody: Most malignant tissues showed moderate cytoplasmic staining. Strong immunoreactivity was observed in few cases of prostate-, breast- and thyroid cancer.	(M134)PID TCR RAS PATHWAY; (M270)PID MAPK TRK PATHWAY; (M281)PID FAK PATHWAY	(ko04320)Dorso-ventral axis formation; (hsa04320)Dorso-ventral axis formation; (ko05216)Thyroid cancer	(hsa)MAPK (ERK1/2) signaling; (M00687)MAPK (ERK1/2) signaling		(M5951)HALLMARK SPERMATOGENESIS
Oncogene	RET	5979	CDHF12|CDHR16|HSCR1|MEN2A|MEN2B|MTC1|PTC|RET-ELE1	ret proto-oncogene	This gene encodes a transmembrane receptor and member of the tyrosine protein kinase family of proteins. Binding of ligands such as GDNF (glial cell-line derived neurotrophic factor) and other related proteins to the encoded receptor stimulates receptor dimerization and activation of downstream signaling pathways that play a role in cell differentiation, growth, migration and survival. The encode…	chr10:43077069-43130351	GO:0007497 posterior midgut development;GO:0061146 Peyer's patch morphogenesis;GO:0035799 ureter maturation	[GO:0003674] molecular_function; [GO:0043167] ion binding; [GO:0005575] cellular_component; [GO:0008150] biological_process; [GO:0007155] cell adhesion; [GO:0006464] cellular protein modification process; [GO:0016301] kinase activity; [GO:0005886] plasma membrane; [GO:0005737] cytoplasm; [GO:0005622] intracellular; [GO:0043226] organelle; [GO:0031410] cytoplasmic vesicle; [GO:0005768] endosome; […	GO:0045121 membrane raft;GO:0098857 membrane microdomain;GO:0098589 membrane region	GO:0004714 transmembrane receptor protein tyrosine kinase activity;GO:0019199 transmembrane receptor protein kinase activity;GO:0004713 protein tyrosine kinase activity	Tyr protein kinase family	Predicted intracellular proteins; FDA approved drug targets:Small molecule drugs; Disease related genes; Cancer-related genes:Candidate cancer biomarkers; Enzymes; Kinases:Tyr protein kinases; ENZYME proteins:Transferases	[IPR000719] Protein kinase domain; [IPR001245] Serine-threonine/tyrosine-protein kinase, catalytic domain; [IPR002126] Cadherin-like; [IPR008266] Tyrosine-protein kinase, active site; [IPR011009] Protein kinase-like domain superfamily; [IPR015919] Cadherin-like superfamily; [IPR016249] Tyrosine-protein kinase, Ret receptor; [IPR017441] Protein kinase, ATP binding site; [IPR020635] Tyrosine-protei…	Cytosol;Golgi apparatus (reliability']); Additional: Plasma membrane			yes	yes	yes		yes	MP:0005367 renal/urinary system phenotype; MP:0010768 mortality/aging; MP:0005369 muscle phenotype; MP:0005376 homeostasis/metabolism phenotype; MP:0005384 cellular phenotype; MP:0005378 growth/size/body region phenotype; MP:0005386 behavior/neurological phenotype; MP:0005381 digestive/alimentary phenotype; MP:0002006 neoplasm; MP:0005389 reproductive system phenotype; MP:0003631 nervous system p…	[ORPHA:146] Differentiated thyroid carcinoma; [ORPHA:99361] Familial medullary thyroid carcinoma; [ORPHA:99803] Haddad syndrome; [ORPHA:29072] Hereditary pheochromocytoma-paraganglioma; [ORPHA:388] Hirschsprung disease; [ORPHA:247698] Multiple endocrine neoplasia type 2A; [ORPHA:247709] Multiple endocrine neoplasia type 2B; [ORPHA:1848] Renal agenesis bilateral; [ORPHA:93100] Renal agenesis unila…	OMIM ID:164761 Rearranged during transfection protooncogene	Multiple endocrine neoplasia, type 2; Aganglionic megacolon; Hirschsprung disease 1; Hereditary cancer-predisposing syndrome; Hirschsprung disease; Sensorineural hearing loss; Multiple endocrine neoplasia, type 2a; Inborn genetic diseases; not specified; Multiple endocrine neoplasia, type 1; Medullary thyroid carcinoma; Multiple endocrine neoplasia, type 4; Multiple endocrine neoplasia, type 2b; …	Antihypertensive Agents;Cholesterol, HDL	Hirschsprung Disease;Marijuana Abuse	[162300] Multiple endocrine neoplasia IIB; [191830] RENAL AGENESIS	Central hypoventilation syndrome, congenital, with hirschsprung disease: not provided,pathogenic,uncertain significance; Clinvar: phenotype not specified: likely pathogenic,not provided,pathogenic,risk factor,uncertain significance; Congenital central hypoventilation: likely pathogenic,pathogenic; Familial medullary thyroid carcinoma: likely pathogenic,not provided,pathogenic,uncertain significan…	HP:0004362:Abnormality of enteric ganglion morphology; HP:0011781:Thyroid C cell hyperplasia; HP:0032346:Cutaneous lichen amyloidosis; HP:0011978:Elevated urinary vanillylmandelic acid; HP:0001574:Abnormality of the integument; HP:0002865:Medullary thyroid carcinoma; HP:0004387:Enterocolitis; HP:0006461:Proximal femoral epiphysiolysis; HP:0005994:Nodular goiter; HP:0008208:Parathyroid hyperplasia…	Sorafenib; 1-Ter-Butyl-3-P-Tolyl-1h-Pyrazolo[3,4-D]Pyrimidin-4-Ylamine; Vandetanib; Cabozantinib; Regorafenib; Ponatinib; Lenvatinib; Fostamatinib; Amuvatinib; Selpercatinib	Abnormality of enteric ganglion morphology; Congenital intestinal obstruction; Cutaneous lichen amyloidosis; MULTIPLE ENDOCRINE NEOPLASIA, TYPE IIA, WITH HIRSCHSPRUNG DISEASE; MULTIPLE ENDOCRINE NEOPLASIA, TYPE IIA, WITHOUT PHEOCHROMOCYTOMA; recurrent medullary thyroid cancer; thyroid nodule solitary; Childhood Thyroid Gland Papillary Carcinoma; Congenital unilateral absence; Elevated urinary van…	686	869	[{"UniProt":"P07949","EnsemblGene":["ENSG00000165731"],"SwissProt":["RET_HUMAN"]},{"UniProt":"A0A024R7T2","RefSeq":[["NM_020975","NP_066124","REVIEWED"]],"SwissProt":["A0A024R7T2_HUMAN"]}]		Distribution: Detected in many; Specificity: Tissue enhanced	antibody: Exocrine pancreas, salivary gland, macrophages and parathyroid gland displayed strong cytoplasmic staining. Neuronal cells were moderately stained. Most remaining normal tissues were negative.; Cytoplasmic expression at variable levels in several tissues, mainly in parathyroid gland.	Antibody: Melanomas, prostate cancers, liver cancers and a few cases of gliomas displayed moderate to strong cytoplasmic staining. Remaining tumors were in general weakly stained or negative.	(M82)PID RET PATHWAY; (M142)PID AJDISS 2PATHWAY	(ko05216)Thyroid cancer; (hsa05216)Thyroid cancer; (ko05230)Central carbon metabolism in cancer			(M5941)HALLMARK UV RESPONSE UP; (M5906)HALLMARK ESTROGEN RESPONSE EARLY; (M5907)HALLMARK ESTROGEN RESPONSE LATE
Oncogene	BCL2	596	Bcl-2|PPP1R50	BCL2 apoptosis regulator	This gene encodes an integral outer mitochondrial membrane protein that blocks the apoptotic death of some cells such as lymphocytes. Constitutive expression of BCL2, such as in the case of translocation of BCL2 to Ig heavy chain locus, is thought to be the cause of follicular lymphoma. Alternative splicing results in multiple transcript variants. [provided by RefSeq, Feb 2016]	chr18:63320280-63123346	GO:0032848 negative regulation of cellular pH reduction;GO:0046671 negative regulation of retinal cell programmed cell death;GO:0043375 CD8-positive, alpha-beta T cell lineage commitment	[GO:0005575] cellular_component; [GO:0008150] biological_process; [GO:0008219] cell death; [GO:0005622] intracellular; [GO:0043226] organelle; [GO:0005634] nucleus; [GO:0005737] cytoplasm; [GO:0005783] endoplasmic reticulum; [GO:0005654] nucleoplasm; [GO:0005739] mitochondrion; [GO:0005635] nuclear envelope; [GO:0006950] response to stress; [GO:0003674] molecular_function; [GO:0002376] immune sys…	GO:0046930 pore complex;GO:0043209 myelin sheath;GO:0005741 mitochondrial outer membrane	GO:0051434 BH3 domain binding;GO:0051400 BH domain binding;GO:0070513 death domain binding		FDA approved drug targets:Small molecule drugs; Cancer-related genes:Candidate cancer biomarkers; Disease related genes; Predicted intracellular proteins	[IPR002475] Bcl2-like; [IPR003093] Apoptosis regulator, Bcl-2 protein, BH4; [IPR004725] Apoptosis regulator, Bcl-2/ BclX; [IPR013278] Apoptosis regulator, Bcl-2; [IPR020717] Apoptosis regulator, Bcl-2, BH1 motif, conserved site; [IPR020726] Apoptosis regulator, Bcl-2, BH2 motif, conserved site; [IPR020728] Apoptosis regulator, Bcl-2, BH3 motif, conserved site; [IPR020731] Apoptosis regulator, Bcl…	Nuclear membrane (reliability']); Additional: Nucleoplasm			yes	yes	yes		yes	MP:0005367 renal/urinary system phenotype; MP:0005385 cardiovascular system phenotype; MP:0010768 mortality/aging; MP:0005369 muscle phenotype; MP:0005376 homeostasis/metabolism phenotype; MP:0005384 cellular phenotype; MP:0005378 growth/size/body region phenotype; MP:0005381 digestive/alimentary phenotype; MP:0005387 immune system phenotype; MP:0002006 neoplasm; MP:0005389 reproductive system ph…	[ORPHA:545] Follicular lymphoma; [ORPHA:480541] High grade B-cell lymphoma with MYC and/ or BCL2 and/or BCL6 rearrangement; [ORPHA:98839] Intravascular large B-cell lymphoma	OMIM ID:151430 B-cell cll/lymphoma 2		Blood Glucose;Blood Pressure;Child Development Disorders, Pervasive;Echocardiography;Emotions;Eosinophils;Fibrinogen;Platelet Function Tests;Stroke;Tunica Media;monocyte chemoattractant protein 1 (66-77)	3-hydroxy-1-methylpropylmercapturic acid;Body Mass Index;Insulin Resistance;Leukemia, Lymphocytic, Chronic, B-Cell;Lymphoma, Follicular;Scoliosis;Smoking;Troponin T;Waist-Hip Ratio			HP:0200036:Skin nodule; HP:0002585:Abnormality of the peritoneum; HP:0030166:Night sweats; HP:0100721:Mediastinal lymphadenopathy; HP:0002202:Pleural effusion; HP:0001004:Lymphedema; HP:0001287:Meningitis; HP:0002665:Lymphoma; HP:0001824:Weight loss; HP:0001945:Fever; HP:0012378:Fatigue; HP:0001744:Splenomegaly	Ibuprofen; Paclitaxel; Docetaxel; Rasagiline; Paclitaxel docosahexaenoic acid; Apoptone; Glycine betaine; Eribulin; Dexibuprofen; Isosorbide; Venetoclax; Obatoclax; Navitoclax	Metastatic Bladder Urothelial Carcinoma; Non-follicular lymphoma; Prostatic Obstruction; Urinary outflow obstruction; Angiomyofibroblastoma; Atypical Burkitt's lymphoma; Essential mixed cryoglobulinemia; Follicular non-Hodgkin's lymphoma, large cell; Irritated basal cell papilloma; Leukoplakia of oral mucosa, incl tongue; Oligomeganephronic hypoplasia of kidney; Recurrent Follicular Lymphoma; Rec…	1675	1989	[{"UniProt":"P10415","EnsemblGene":["ENSG00000171791"],"SwissProt":["BCL2_HUMAN"]},{"UniProt":"A0A024R2B3","RefSeq":[["NM_000633","NP_000624","REVIEWED"]],"SwissProt":["A0A024R2B3_HUMAN"]},{"UniProt":"A0A024R2C4","RefSeq":[["NM_000657","NP_000648","REVIEWED"]],"SwissProt":["A0A024R2C4_HUMAN"]}]		Distribution: Detected in all; Specificity: Low tissue specificity	Cytoplasmic expression in several different tissue types, including thyroid gland and lymphoid organs.; antibody: Moderate to strong cytoplasmic staining was observed in several tissues, including, lymphoid tissues, intestines and female genitalia. Upper gastrointestinal tract, CNS, liver and testis were mainly negative.	Antibody: Moderate to strong cytoplasmic staining in several lymphomas, melanomas, lung, breast, endometrial, skin, renal and pancreatic cancers. Most other cancers tissues were negative. Subsets of immune cells showed strong cytoplasmic staining.	(M5060)SA FAS SIGNALING; (M13096)SA PROGRAMMED CELL DEATH; (M162)PID RXR VDR PATHWAY	(hsa04215)Apoptosis - multiple species; (ko04215)Apoptosis - multiple species; (ko04340)Hedgehog signaling pathway			(M5947)HALLMARK IL2 STAT5 SIGNALING; (M5891)HALLMARK HYPOXIA; (M5906)HALLMARK ESTROGEN RESPONSE EARLY	(M22035)BIOCARTA MELANOCYTE PATHWAY; (M22020)BIOCARTA PRION PATHWAY; (M2587)BIOCARTA HSP27 PATHWAY
Oncogene	PIK3CA	5290	CLAPO|CLOVE|CWS5|MCAP|MCM|MCMTC|PI3K|PI3K-alpha|p110-alpha	phosphatidylinositol-4,5-bisphosphate 3-kinase catalytic subunit alpha	Phosphatidylinositol 3-kinase is composed of an 85 kDa regulatory subunit and a 110 kDa catalytic subunit. The protein encoded by this gene represents the catalytic subunit, which uses ATP to phosphorylate PtdIns, PtdIns4P and PtdIns(4,5)P2. This gene has been found to be oncogenic and has been implicated in cervical cancers. A pseudogene of this gene has been defined on chromosome 22. [provided …	chr3:179148114-179240093	GO:0044028 DNA hypomethylation;GO:0044029 hypomethylation of CpG island;GO:0038028 insulin receptor signaling pathway via phosphatidylinositol 3-kinase	[GO:0003674] molecular_function; [GO:0008150] biological_process; [GO:0016301] kinase activity; [GO:0009058] biosynthetic process; [GO:0006629] lipid metabolic process; [GO:0007165] signal transduction; [GO:0043167] ion binding; [GO:0006464] cellular protein modification process; [GO:0005575] cellular_component; [GO:0005737] cytoplasm; [GO:0005622] intracellular; [GO:0048856] anatomical structure…	GO:0005943 phosphatidylinositol 3-kinase complex, class IA;GO:0005944 phosphatidylinositol 3-kinase complex, class IB;GO:0097651 phosphatidylinositol 3-kinase complex, class I	GO:0052812 phosphatidylinositol-3,4-bisphosphate 5-kinase activity;GO:0046934 phosphatidylinositol-4,5-bisphosphate 3-kinase activity;GO:0052813 phosphatidylinositol bisphosphate kinase activity	Atypical: PI3/PI4-kinase family	Kinases:Atypical kinases; Predicted intracellular proteins; FDA approved drug targets:Small molecule drugs; Disease related genes; Cancer-related genes:Candidate cancer biomarkers; Cancer-related genes:Mutational cancer driver genes; Enzymes; ENZYME proteins:Transferases; RAS pathway related proteins; Cancer-related genes:Mutated cancer genes	[IPR000341] Phosphatidylinositol 3-kinase Ras-binding (PI3K RBD) domain; [IPR000403] Phosphatidylinositol 3-/4-kinase, catalytic domain; [IPR001263] Phosphoinositide 3-kinase, accessory (PIK) domain; [IPR002420] Phosphatidylinositol 3-kinase, C2 domain; [IPR003113] Phosphatidylinositol 3-kinase adaptor-binding (PI3K ABD) domain; [IPR008290] Phosphatidylinositol 3-kinase, Vps34 type; [IPR011009] P…	Cytosol (reliability'])						principal1		MP:0005367 renal/urinary system phenotype; MP:0005370 liver/biliary system phenotype; MP:0005385 cardiovascular system phenotype; MP:0010768 mortality/aging; MP:0005369 muscle phenotype; MP:0005376 homeostasis/metabolism phenotype; MP:0005384 cellular phenotype; MP:0005378 growth/size/body region phenotype; MP:0005386 behavior/neurological phenotype; MP:0005387 immune system phenotype; MP:0002006…	[ORPHA:210159] Adult hepatocellular carcinoma; [ORPHA:140944] CLOVES syndrome; [ORPHA:201] COWDEN SYNDROME; [ORPHA:276280] Hemihyperplasia-multiple lipomatosis syndrome; [ORPHA:99802] Hemimegalencephaly; [ORPHA:144] Lynch syndrome; [ORPHA:295239] Macrodactyly of fingers unilateral; [ORPHA:295243] Macrodactyly of toes unilateral; [ORPHA:60040] Megalencephaly-capillary malformation-polymicrogyria s…	OMIM ID:171834 Phosphatidylinositol 3-kinase, catalytic, alpha	Squamous cell lung carcinoma; Megalencephaly-capillary malformation-polymicrogyria syndrome; Cowden syndrome 1; PIK3CA related overgrowth spectrum; Familial cancer of breast; Capillary malformation of the lower lip, lymphatic malformation of face and neck, asymmetry of face and limbs, and partial/generalized overgrowth; Endometrial carcinoma; Ovarian Neoplasms; Cowden syndrome; Squamous cell carc…			[612918] CLOVES: CONGENITAL LIPOMATOUS OVERGROWTH VASCULAR MALFORMATIONS AND EPIDERMAL NEVI; [No disease mim] Hemimegalencephaly PIK3CA; [602501] Megalencephaly-Capillary malformation-Polymicrogyria syndrome somatic 3	Adenocarcinoma of prostate: drug response,likely pathogenic,not provided,pathogenic; Adenocarcinoma of stomach: drug response,likely pathogenic,not provided,pathogenic; Adenoid cystic carcinoma: likely pathogenic,pathogenic; Adrenocortical carcinoma: likely pathogenic,pathogenic; Brainstem glioma: drug response,likely pathogenic,not provided,pathogenic; Breast adenocarcinoma: drug response,likely…	HP:0002624:Abnormal venous morphology; HP:0012887:Ovarian serous cystadenoma; HP:0040009:Hyperparakeratosis; HP:0010714:2-4 toe syndactyly; HP:0025104:Capillary malformation; HP:0012871:Varicocele; HP:0004481:Progressive macrocephaly; HP:0100555:Asymmetric growth; HP:0006774:Ovarian papillary adenocarcinoma; HP:0004099:Macrodactyly; HP:0012721:Venous malformation; HP:0001054:Numerous nevi; HP:000…	ATP; Caffeine; XL765; Wortmannin; Pilaralisib; Alpelisib; Copanlisib	Accessory skeletal muscle; CLAPO Syndrome; COWDEN SYNDROME 5; Congenital Lipomatous Overgrowth, Vascular Malformations, and Epidermal Nevi; Congenital malformation syndromes involving early overgrowth; Lichenoid actinic keratosis; Lipomatosis of Nerve; MACRODACTYLY, SOMATIC; MEGALENCEPHALY-CAPILLARY MALFORMATION-POLYMICROGYRIA SYNDROME, SOMATIC; Macrodactylia of fingers; Macrodactyly of toe; Medi…	1274	1457	[{"UniProt":"P42336","EnsemblGene":["ENSG00000121879"],"EnsemblTrans":[["ENST00000263967","ENSP00000263967","principal1"]],"RefSeq":[["NM_006218","NP_006209","REVIEWED"],["XM_006713658","XP_006713721","MODEL"],["XM_011512894","XP_011511196","MODEL"]],"UCSC":["uc003fjk.4"],"SwissProt":["PK3CA_HUMAN"]},{"UniProt":"Q4LE51","RefSeq":[["NM_006218","NP_006209","REVIEWED"],["XM_006713658","XP_006713721"…	lymph_node	Distribution: Detected in all; Specificity: Low tissue specificity	General cytoplasmic expression.; antibody: Most normal tissues showed moderate to strong cytoplasmic positivity with a granular pattern. Stromal cells, cells in CNS, epididymis, cells in glomeruli and muscle cells were weakly stained or negative.	Antibody: Cancer cells showed moderate to strong cytoplasmic immunoreactivity with a granular pattern. Most gliomas and several cases of renal, testicular and breast cancers were weakly stained or negative.	(M135)PID IL5 PATHWAY; (M12771)SA PTEN PATHWAY; (M18895)SA TRKA RECEPTOR	(ko04960)Aldosterone-regulated sodium reabsorption; (hsa04960)Aldosterone-regulated sodium reabsorption; (ko04973)Carbohydrate digestion and absorption	(hsa)PI3K-Akt signaling; (M00676)PI3K-Akt signaling		(M5921)HALLMARK COMPLEMENT	(M5291)BIOCARTA CDC42RAC PATHWAY; (M22029)BIOCARTA PLC PATHWAY; (M16811)BIOCARTA ERK5 PATHWAY
Oncogene	PDGFRA	5156	CD140A|PDGFR-2|PDGFR2	platelet derived growth factor receptor alpha	This gene encodes a cell surface tyrosine kinase receptor for members of the platelet-derived growth factor family. These growth factors are mitogens for cells of mesenchymal origin. The identity of the growth factor bound to a receptor monomer determines whether the functional receptor is a homodimer or a heterodimer, composed of both platelet-derived growth factor receptor alpha and beta polype…	chr4:54229127-54298245	GO:0038086 VEGF-activated platelet-derived growth factor receptor signaling pathway;GO:0038091 positive regulation of cell proliferation by VEGF-activated platelet derived growth factor receptor signaling pathway;GO:0072275 metanephric glomerulus morphogenesis	[GO:0003674] molecular_function; [GO:0043167] ion binding; [GO:0008150] biological_process; [GO:0006464] cellular protein modification process; [GO:0016301] kinase activity; [GO:0007165] signal transduction; [GO:0008283] cell population proliferation; [GO:0040011] locomotion; [GO:0048870] cell motility; [GO:0005575] cellular_component; [GO:0005622] intracellular; [GO:0043226] organelle; [GO:00056…	GO:0005902 microvillus;GO:0098858 actin-based cell projection;GO:0009897 external side of plasma membrane	GO:0005018 platelet-derived growth factor alpha-receptor activity;GO:0005017 platelet-derived growth factor-activated receptor activity;GO:0038085 vascular endothelial growth factor binding	Tyr protein kinase family	CD markers; Predicted intracellular proteins; FDA approved drug targets:Small molecule drugs; Disease related genes; FDA approved drug targets:Biotech drugs; Cancer-related genes:Candidate cancer biomarkers; Cancer-related genes:Mutational cancer driver genes; Enzymes; Kinases:Tyr protein kinases; ENZYME proteins:Transferases; RAS pathway related proteins	[IPR000719] Protein kinase domain; [IPR001245] Serine-threonine/tyrosine-protein kinase, catalytic domain; [IPR001824] Tyrosine-protein kinase, receptor class III, conserved site; [IPR003598] Immunoglobulin subtype 2; [IPR003599] Immunoglobulin subtype; [IPR007110] Immunoglobulin-like domain; [IPR008266] Tyrosine-protein kinase, active site; [IPR011009] Protein kinase-like domain superfamily; [IP…	Cell Junctions;Nucleoplasm;Plasma membrane (reliability'])			yes	yes	yes		yes	MP:0005367 renal/urinary system phenotype; MP:0005385 cardiovascular system phenotype; MP:0010768 mortality/aging; MP:0005369 muscle phenotype; MP:0005376 homeostasis/metabolism phenotype; MP:0005384 cellular phenotype; MP:0005378 growth/size/body region phenotype; MP:0005386 behavior/neurological phenotype; MP:0005381 digestive/alimentary phenotype; MP:0005387 immune system phenotype; MP:0002006…	[ORPHA:168940] Chronic eosinophilic leukemia; [ORPHA:44890] Gastrointestinal stromal tumor; [ORPHA:168947] Myeloid/lymphoid neoplasm associated with PDGFRA rearrangement; [ORPHA:99860] Precursor B-cell acute lymphoblastic leukemia; [ORPHA:314950] Primary hypereosinophilic syndrome	OMIM ID:173490 Platelet-derived growth factor receptor, alpha	Gastrointestinal stromal tumor; Cutaneous melanoma; Polyps, multiple and recurrent inflammatory fibroid, gastrointestinal; Hypereosinophilic syndrome, idiopathic, resistant to imatinib	Arteries;Atherosclerosis;Basophils;Platelet Function Tests	Astigmatism;Bipolar Disorder;Body Height;Breast Feeding;Corneal Topography;Drug Resistance;Erythrocyte Count;Erythrocyte Indices;Hematocrit;Hemoglobins		Cutaneous melanoma: likely pathogenic; Gastrointestinal stromal tumor, familial: likely pathogenic,not provided,pathogenic; Gastrointestinal stroma tumor: likely pathogenic,not provided,pathogenic; Hypereosinophilic syndrome, idiopathic, resistant to imatinib: pathogenic	HP:0006685:Endocardial fibrosis; HP:0002576:Intussusception; HP:0100751:Esophageal neoplasm; HP:0100833:Neoplasm of the small intestine; HP:0005547:Myeloproliferative disorder; HP:0100273:Neoplasm of the colon; HP:0100242:Sarcoma; HP:0001723:Restrictive cardiomyopathy; HP:0100723:Gastrointestinal stroma tumor; HP:0100743:Neoplasm of the rectum; HP:0000707:Abnormality of the nervous system; HP:000…	Becaplermin; Imatinib; Sunitinib; XL820; Olaratumab; Pazopanib; Midostaurin; Regorafenib; Ponatinib; Lenvatinib; Nintedanib; Foreskin keratinocyte (neonatal); Fostamatinib; Erdafitinib; Amuvatinib; Ripretinib	Cerebral hygroma; Eosinophilic granulomatous polyp; HYPEREOSINOPHILIC SYNDROME, IDIOPATHIC, RESISTANT TO IMATINIB; Myeloid and/or lymphoid neoplasm associated with platelet derived growth factor receptor alpha rearrangement; Polyps, Multiple And Recurrent Inflammatory Fibroid, Gastrointestinal; Disorder of skull; Endometrial Small Cell Carcinoma; Histiocytosis, generalized eruptive; Laryngeal Sma…	407	502	[{"UniProt":"P16234","EnsemblGene":["ENSG00000134853"],"SwissProt":["PGFRA_HUMAN"]}]		Distribution: Detected in many; Specificity: Tissue enhanced	Cytoplasmic expression in myoepithelial cells and extracellular positivity in several tissues.		(M206)PID PDGFRA PATHWAY; (M166)PID ATF2 PATHWAY	(ko05230)Central carbon metabolism in cancer; (ko05214)Glioma; (ko05218)Melanoma				(M5291)BIOCARTA CDC42RAC PATHWAY; (M16973)BIOCARTA CBL PATHWAY; (M8601)BIOCARTA RAC1 PATHWAY
Oncogene	NRAS	4893	ALPS4|CMNS|N-ras|NCMS|NRAS1|NS6	NRAS proto-oncogene, GTPase	This is an N-ras oncogene encoding a membrane protein that shuttles between the Golgi apparatus and the plasma membrane. This shuttling is regulated through palmitoylation and depalmitoylation by the ZDHHC9-GOLGA7 complex. The encoded protein, which has intrinsic GTPase activity, is activated by a guanine nucleotide-exchange factor and inactivated by a GTPase activating protein. Mutations in this…	chr1:114716771-114704469	GO:0001938 positive regulation of endothelial cell proliferation;GO:0002223 stimulatory C-type lectin receptor signaling pathway;GO:0002220 innate immune response activating cell surface receptor signaling pathway	[GO:0007165] signal transduction; [GO:0008150] biological_process; [GO:0005575] cellular_component; [GO:0003674] molecular_function; [GO:0043167] ion binding; [GO:0003924] GTPase activity; [GO:0005886] plasma membrane; [GO:0005737] cytoplasm; [GO:0005622] intracellular; [GO:0043226] organelle; [GO:0005794] Golgi apparatus; [GO:0005576] extracellular region; [GO:0005615] extracellular space; [GO:0…	GO:0070821 tertiary granule membrane;GO:0070820 tertiary granule;GO:0030667 secretory granule membrane	GO:0019003 GDP binding;GO:0003924 GTPase activity;GO:0005525 GTP binding		Predicted intracellular proteins; Disease related genes; Cancer-related genes:Mutational cancer driver genes; RAS pathway related proteins; Cancer-related genes:Mutated cancer genes	[IPR001806] Small GTPase; [IPR005225] Small GTP-binding protein domain; [IPR020849] Small GTPase superfamily, Ras-type; [IPR027417] P-loop containing nucleoside triphosphate hydrolase							principal1		MP:0005370 liver/biliary system phenotype; MP:0010768 mortality/aging; MP:0005376 homeostasis/metabolism phenotype; MP:0005384 cellular phenotype; MP:0005378 growth/size/body region phenotype; MP:0005386 behavior/neurological phenotype; MP:0005387 immune system phenotype; MP:0002006 neoplasm; MP:0005390 skeleton phenotype; MP:0005397 hematopoietic system phenotype; MP:0005379 endocrine/exocrine g…	[ORPHA:146] Differentiated thyroid carcinoma; [ORPHA:86834] Juvenile myelomonocytic leukemia; [ORPHA:626] Large congenital melanocytic nevus; [ORPHA:2612] Linear nevus sebaceus syndrome; [ORPHA:648] Noonan Syndrome; [ORPHA:268114] RAS-associated autoimmune leukoproliferative disease; [ORPHA:357194] Selection of therapeutic option in colorectal cancer; [ORPHA:544260] Selection of therapeutic optio…	OMIM ID:164790 Nras protooncogene, gtpase	Anemia; Neoplasm of stomach; Cutaneous melanoma; Acute myeloid leukemia; Transitional cell carcinoma of the bladder; Malignant melanoma of skin; Non-Hodgkin lymphoma; Myelodysplastic syndrome; Multiple myeloma; Adenocarcinoma of stomach; Neoplasm; Medulloblastoma; Neoplasm of the large intestine; Chronic lymphocytic leukemia; Hepatocellular carcinoma; Malignant neoplasm of body of uterus; Nasopha…		Autistic Disorder	[613224] Noonan syndrome type 6	Acute myeloid leukemia: drug response,likely pathogenic,not provided,pathogenic,uncertain significance; Adenocarcinoma of stomach: drug response,likely pathogenic,not provided,pathogenic,uncertain significance; Adrenocortical carcinoma: drug response,likely pathogenic,not provided,pathogenic,uncertain significance; Carcinoma of colon: likely pathogenic,pathogenic; Chronic lymphocytic leukemia: dr…	HP:0005603:Numerous congenital melanocytic nevi; HP:0025510:Nevus spilus; HP:0200022:Choroid plexus papilloma; HP:0010817:Linear nevus sebaceous; HP:0010815:Nevus sebaceous; HP:0005600:Congenital giant melanocytic nevus; HP:0004523:Long eyebrows; HP:0010759:Prominence of the premaxilla; HP:0002731:Decreased lymphocyte apoptosis; HP:0001780:Abnormality of toe; HP:0012209:Juvenile myelomonocytic le…		Leukemia, Experimental; Malignant melanoma of rectum; Melanomatosis; NEUROCUTANEOUS MELANOSIS, SOMATIC; Neurocutaneous melanosis; Numerous congenital melanocytic nevi; Spondylocostal Dysostosis with Anal Atresia and Urogenital Anomalies; childhood acute myeloid leukemia/other myeloid malignancies; Central nervous system melanoma; Dermatitis acneiform; Genitourinary dysplasia; Long eyebrows; Nevus…	444	545	[{"UniProt":"P01111","EnsemblGene":["ENSG00000213281"],"EnsemblTrans":[["ENST00000369535","ENSP00000358548","principal1"]],"RefSeq":[["NM_002524","NP_002515","REVIEWED"]],"SwissProt":["RASN_HUMAN"]},{"UniProt":"Q5U091","RefSeq":[["NM_002524","NP_002515","REVIEWED"]],"UCSC":["uc009wgu.4"],"SwissProt":["Q5U091_HUMAN"]}]		Distribution: Detected in all; Specificity: Low tissue specificity	antibody: Most normal tissues displayed moderate cytoplasmic positivity. Strong staining was observed in exocrine pancreas, purkinje cells and placental trophoblastic cells.; Cytoplasmic and membranous expression in several tissues.	Antibody: Cancer cells showed moderate cytoplasmic immunoreactivity. The majority of colorectal cancers and several lymphomas, pancreatic and endometrial cancers were strongly stained.	(M134)PID TCR RAS PATHWAY; (M269)PID RAS PATHWAY; (M270)PID MAPK TRK PATHWAY	(ko05216)Thyroid cancer; (hsa05216)Thyroid cancer; (ko05219)Bladder cancer
Oncogene	MET	4233	AUTS9|DFNB97|HGFR|RCCP2|c-Met	MET proto-oncogene, receptor tyrosine kinase	This gene encodes a member of the receptor tyrosine kinase family of proteins and the product of the proto-oncogene MET. The encoded preproprotein is proteolytically processed to generate alpha and beta subunits that are linked via disulfide bonds to form the mature receptor. Further processing of the beta subunit results in the formation of the M10 peptide, which has been shown to reduce lung fi…	chr7:116672196-116798386	GO:0070494 regulation of thrombin-activated receptor signaling pathway;GO:0070495 negative regulation of thrombin-activated receptor signaling pathway;GO:1905098 negative regulation of guanyl-nucleotide exchange factor activity	[GO:0003674] molecular_function; [GO:0007165] signal transduction; [GO:0008150] biological_process; [GO:0005575] cellular_component; [GO:0043167] ion binding; [GO:0006464] cellular protein modification process; [GO:0016301] kinase activity; [GO:0034641] cellular nitrogen compound metabolic process; [GO:0009058] biosynthetic process; [GO:0006950] response to stress; [GO:0008219] cell death; [GO:00…	GO:0009925 basal plasma membrane;GO:0045178 basal part of cell;GO:0016323 basolateral plasma membrane	GO:0005008 hepatocyte growth factor-activated receptor activity;GO:0017154 semaphorin receptor activity;GO:0004714 transmembrane receptor protein tyrosine kinase activity	Tyr protein kinase family	Predicted intracellular proteins; FDA approved drug targets:Small molecule drugs; Disease related genes; Cancer-related genes:Candidate cancer biomarkers; Predicted secreted proteins; Enzymes; Kinases:Tyr protein kinases; ENZYME proteins:Transferases; RAS pathway related proteins; Cancer-related genes:Mutated cancer genes	[IPR001627] Sema domain; [IPR015943] WD40/YVTN repeat-like-containing domain superfamily; [IPR031148] Plexin family; [IPR036352] Sema domain superfamily; [IPR000719] Protein kinase domain; [IPR001245] Serine-threonine/tyrosine-protein kinase, catalytic domain; [IPR002165] Plexin repeat; [IPR002909] IPT domain; [IPR008266] Tyrosine-protein kinase, active site; [IPR011009] Protein kinase-like domai…	Cytosol;Plasma membrane (reliability'])	yes	yes	yes	yes	yes		yes	MP:0005367 renal/urinary system phenotype; MP:0005370 liver/biliary system phenotype; MP:0005385 cardiovascular system phenotype; MP:0010768 mortality/aging; MP:0005369 muscle phenotype; MP:0005376 homeostasis/metabolism phenotype; MP:0005384 cellular phenotype; MP:0005378 growth/size/body region phenotype; MP:0005386 behavior/neurological phenotype; MP:0005381 digestive/alimentary phenotype; MP:…	[ORPHA:90636] Autosomal recessive non-syndromic sensorineural deafness type DFNB; [ORPHA:47044] Hereditary papillary renal cell carcinoma; [ORPHA:488265] Osteofibrous dysplasia; [ORPHA:319298] Papillary renal cell carcinoma; [ORPHA:33402] Pediatric hepatocellular carcinoma; [ORPHA:357191] Selection of therapeutic option in non-small cell lung carcinoma; [ORPHA:106] NON RARE IN EUROPE: Autism	OMIM ID:164860 Met protooncogene	Carcinoma; Neoplasm; Kidney Carcinoma; Hereditary cancer-predisposing syndrome; Renal cell carcinoma, papillary, 1; Deafness, autosomal recessive 97; Nonsyndromic Hearing Loss and Deafness, Autosomal Recessive; Childhood hepatocellular carcinoma	Hip;Platelet Function Tests	Electrocardiography;Heart Rate;Hematocrit;Multiple Sclerosis;Triglycerides;Trypanosoma cruzi			HP:0005864:Pseudoarthrosis; HP:0002605:Hepatic necrosis; HP:0410019:Epigastric pain; HP:0006766:Papillary renal cell carcinoma; HP:0030242:Portal vein thrombosis; HP:0006572:Subacute progressive viral hepatitis; HP:0006254:Elevated alpha-fetoprotein; HP:0001413:Micronodular cirrhosis; HP:0003038:Fibular hypoplasia; HP:0001402:Hepatocellular carcinoma; HP:0001395:Hepatic fibrosis; HP:0003829:Incom…	K-252a; SGX-523; 1-(4-fluorophenyl)-N-[3-fluoro-4-(1H-pyrrolo[2,3-b]pyridin-4-yloxy)phenyl]-2-oxo-1,2-dihydropyridine-3-carboxamide; N-({4-[(2-aminopyridin-4-yl)oxy]-3-fluorophenyl}carbamoyl)-2-(4-fluorophenyl)acetamide; 2-(4-fluorophenyl)-N-{[3-fluoro-4-(1H-pyrrolo[2,3-b]pyridin-4-yloxy)phenyl]carbamoyl}acetamide; N-(3-chlorophenyl)-N-methyl-2-oxo-3-[(3,4,5-trimethyl-1H-pyrrol-2-yl)methyl]-2H-in…	Advanced Cervical Carcinoma; Chest--Tumors; DEAFNESS, AUTOSOMAL RECESSIVE 97; Malignant syndrome NOS; Papillary renal cell carcinoma, familial; Stage IB Non-Small Cell Lung Carcinoma AJCC v7; Tibia, Bowing of, with Pseudarthrosis and Pectus Excavatum; stage IB non-small cell lung cancer; OSTEOFIBROUS DYSPLASIA, SUSCEPTIBILITY TO; Hepatic Necrosis, CTCAE 3.0; Hepatic Necrosis, CTCAE 5.0; Type 1 Pa…	1111	1236	[{"UniProt":"P08581","EnsemblGene":["ENSG00000105976"],"SwissProt":["MET_HUMAN"]},{"UniProt":"A0A024R728","RefSeq":[["NM_001127500","NP_001120972","REVIEWED"]],"SwissProt":["A0A024R728_HUMAN"]},{"UniProt":"A0A024R759","RefSeq":[["NM_000245","NP_000236","REVIEWED"]],"SwissProt":["A0A024R759_HUMAN"]},{"UniProt":"B4DLF5","RefSeq":[["NM_001324402","NP_001311331","REVIEWED"],["XM_006715990","XP_006716…		Distribution: Detected in many; Specificity: Low tissue specificity	antibody: Most normal tissues displayed moderate cytoplasmic immunoreactivity, often accompanied with membranous staining. Keratinized layers of squamous epithelia were strongly stained. Strong staining was also found in neuronal cells.; Cytoplasmic and membranous expression of varying levels in most tissues.	Antibody: Most cancer tissues displayed moderate to strong cytoplasmic immunoreactivity. Strongest staining was observed in colorectal cancers.	(M86)PID ARF6 PATHWAY; (M232)PID ECADHERIN STABILIZATION PATHWAY; (M91)PID TCPTP PATHWAY	(hsa05144)Malaria; (ko05144)Malaria; (ko05230)Central carbon metabolism in cancer			(M5942)HALLMARK UV RESPONSE DN; (M5932)HALLMARK INFLAMMATORY RESPONSE; (M5937)HALLMARK GLYCOLYSIS	(M16973)BIOCARTA CBL PATHWAY; (M19358)BIOCARTA MET PATHWAY
Oncogene	KRAS	3845	C-K-RAS|CFC2|K-RAS2A|K-RAS2B|K-RAS4A|K-RAS4B|K-Ras|KI-RAS|KRAS1|KRAS2|NS|NS3|OES|RALD|RASK2|c-Ki-ras|c-Ki-ras2	KRAS proto-oncogene, GTPase	This gene, a Kirsten ras oncogene homolog from the mammalian ras gene family, encodes a protein that is a member of the small GTPase superfamily. A single amino acid substitution is responsible for an activating mutation. The transforming protein that results is implicated in various malignancies, including lung adenocarcinoma, mucinous adenoma, ductal carcinoma of the pancreas and colorectal car…	chr12:25250929-25205246	GO:0038002 endocrine signaling;GO:0021896 forebrain astrocyte differentiation;GO:0021897 forebrain astrocyte development	[GO:0007165] signal transduction; [GO:0008150] biological_process; [GO:0005575] cellular_component; [GO:0003674] molecular_function; [GO:0043167] ion binding; [GO:0003924] GTPase activity; [GO:0006464] cellular protein modification process; [GO:0005737] cytoplasm; [GO:0005622] intracellular; [GO:0005886] plasma membrane; [GO:0005829] cytosol; [GO:0006950] response to stress; [GO:0002376] immune s…	GO:0031234 extrinsic component of cytoplasmic side of plasma membrane;GO:0009898 cytoplasmic side of plasma membrane;GO:0019897 extrinsic component of plasma membrane	GO:0019002 GMP binding;GO:0030275 LRR domain binding;GO:0019003 GDP binding		Predicted intracellular proteins; Disease related genes; Cancer-related genes:Candidate cancer biomarkers; Cancer-related genes:Mutational cancer driver genes; RAS pathway related proteins; Cancer-related genes:Mutated cancer genes	[IPR001806] Small GTPase; [IPR005225] Small GTP-binding protein domain; [IPR020849] Small GTPase superfamily, Ras-type; [IPR027417] P-loop containing nucleoside triphosphate hydrolase									MP:0005367 renal/urinary system phenotype; MP:0005370 liver/biliary system phenotype; MP:0005385 cardiovascular system phenotype; MP:0010768 mortality/aging; MP:0005369 muscle phenotype; MP:0005376 homeostasis/metabolism phenotype; MP:0005384 cellular phenotype; MP:0005378 growth/size/body region phenotype; MP:0005381 digestive/alimentary phenotype; MP:0005387 immune system phenotype; MP:0002006 …	[ORPHA:1340] CARDIOFACIOCUTANEOUS SYNDROME; [ORPHA:146] Differentiated thyroid carcinoma; [ORPHA:2396] Encephalocraniocutaneous lipomatosis; [ORPHA:1333] Familial pancreatic carcinoma; [ORPHA:86834] Juvenile myelomonocytic leukemia; [ORPHA:2612] Linear nevus sebaceus syndrome; [ORPHA:144] Lynch syndrome; [ORPHA:648] Noonan Syndrome; [ORPHA:251615] Pilomyxoid astrocytoma; [ORPHA:268114] RAS-associ…	OMIM ID:190070 Kras protooncogene, gtpase	Noonan syndrome 3; Rasopathy; Neoplasm of the large intestine; Epidermal nevus syndrome; Angiosarcoma; Neoplasm of the thyroid gland; Non-small cell lung cancer; Adenocarcinoma of stomach; Hepatocellular carcinoma; Multiple myeloma; Carcinoma of esophagus; Malignant melanoma of skin; OCULOECTODERMAL SYNDROME, SOMATIC; Cardio-facio-cutaneous syndrome; Noonan syndrome; Acute myeloid leukemia; Juven…	Heart Diseases;Liver Cirrhosis, Biliary;Neuroblastoma;Platelet Function Tests	Alzheimer Disease;Dysmenorrhea;Glucose;Hydrochlorothiazide	[115150] CARDIOFACIOCUTANEOUS SYNDROME; [609942] NOONAN SYNDROME TYPE 3	Acute myeloid leukemia: drug response,likely pathogenic,not provided,pathogenic; Adenocarcinoma of stomach: likely pathogenic,pathogenic; Adenoid cystic carcinoma: likely pathogenic,not provided,pathogenic; Bladder cancer, transitional cell, somatic: likely pathogenic,pathogenic; Bladder cancer, somatic: likely pathogenic,not provided,pathogenic; Breast adenocarcinoma: drug response,likely pathog…	HP:0012803:Anisometropia; HP:0002763:Abnormal cartilage morphology; HP:0010817:Linear nevus sebaceous; HP:0010815:Nevus sebaceous; HP:0010816:Epidermal nevus; HP:0005281:Hypoplastic nasal bridge; HP:0011995:Atrial septal dilatation; HP:0040188:Osteochondrosis; HP:0002582:Chronic atrophic gastritis; HP:0008749:Laryngeal hypoplasia; HP:0002731:Decreased lymphocyte apoptosis; HP:0001780:Abnormality …	[(3,7,11-TRIMETHYL-DODECA-2,6,10-TRIENYLOXYCARBAMOYL)-METHYL]-PHOSPHONIC ACID; Farnesyl diphosphate; MRTX849; AMG-510	APLASIA CUTIS CONGENITA WITH EPIBULBAR DERMOIDS; BLADDER CANCER, TRANSITIONAL CELL, SOMATIC; Bladder dysplasia; Botryoid rhabdomyosarcoma; CARDIOFACIOCUTANEOUS SYNDROME 2; COLORECTAL CANCER WITH CHROMOSOMAL INSTABILITY; Colloid Carcinoma of the Pancreas; Delayed female puberty; Dilated aortic root; Distal Bile Duct Carcinoma; Oncocytic Schneiderian papilloma; Palatal Neoplasms; Primary low grade …	2325	2455	[{"UniProt":"P01116","EnsemblGene":["ENSG00000133703"],"RefSeq":[["XM_006719069","XP_006719132"],["XM_011520653","XP_011518955"]],"SwissProt":["RASK_HUMAN"]},{"UniProt":"A0A024RAV5","RefSeq":[["NM_004985","NP_004976","REVIEWED"],["XM_011520653","XP_011518955"]],"SwissProt":["A0A024RAV5_HUMAN"]},{"UniProt":"I1SRC5","RefSeq":[["NM_033360","NP_203524","REVIEWED"]],"SwissProt":["I1SRC5_HUMAN"]},{"Uni…		Distribution: Detected in all; Specificity: Low tissue specificity	antibody: Moderate to strong cytoplasmic and membranous positivity was displayed in several tissues including the gastrointestinal tract, fallopian tube and renal tubules. Lymphoid germinal center cells showed moderate nuclear staining. Cells in CNS, testis, liver, squamous epithelia, female genitalia and muscle tissues were weakly stained or negative.; Cytoplasmic and membranous expression in se…	Antibody: Moderate to strong cytoplasmic and membranous immunoreactivity was displayed in several Hodgkin's lymphomas, colorectal and stomach cancers along with a few ovarian, endometrial, prostate, liver and pancreatic cancers. Remaining cancer cells were weakly stained or negative.	(M134)PID TCR RAS PATHWAY; (M269)PID RAS PATHWAY; (M270)PID MAPK TRK PATHWAY	(ko04320)Dorso-ventral axis formation; (hsa04320)Dorso-ventral axis formation; (ko05216)Thyroid cancer				(M10401)BIOCARTA TEL PATHWAY
Oncogene	KIT	3815	C-Kit|CD117|MASTC|PBT|SCFR	KIT proto-oncogene, receptor tyrosine kinase	This gene encodes a receptor tyrosine kinase. This gene was initially identified as a homolog of the feline sarcoma viral oncogene v-kit and is often referred to as proto-oncogene c-Kit. The canonical form of this glycosylated transmembrane protein has an N-terminal extracellular region with five immunoglobulin-like domains, a transmembrane region, and an intracellular tyrosine kinase domain at t…	chr4:54657957-54740715	GO:0097326 melanocyte adhesion;GO:0014828 distal stomach smooth muscle contraction;GO:0120064 stomach pylorus smooth muscle contraction	[GO:0003674] molecular_function; [GO:0043167] ion binding; [GO:0008150] biological_process; [GO:0006464] cellular protein modification process; [GO:0016301] kinase activity; [GO:0007165] signal transduction; [GO:0002376] immune system process; [GO:0005575] cellular_component; [GO:0005576] extracellular region; [GO:0005615] extracellular space; [GO:0030154] cell differentiation; [GO:0048856] anato…	GO:0042629 mast cell granule;GO:0001669 acrosomal vesicle;GO:0001650 fibrillar center	GO:0005020 stem cell factor receptor activity;GO:0042169 SH2 domain binding;GO:0004714 transmembrane receptor protein tyrosine kinase activity	Tyr protein kinase family	CD markers; FDA approved drug targets:Small molecule drugs; Disease related genes; FDA approved drug targets:Biotech drugs; Cancer-related genes:Candidate cancer biomarkers; Cancer-related genes:Mutational cancer driver genes; Enzymes; Kinases:Tyr protein kinases; ENZYME proteins:Transferases; RAS pathway related proteins; Cancer-related genes:Mutated cancer genes	[IPR000719] Protein kinase domain; [IPR001245] Serine-threonine/tyrosine-protein kinase, catalytic domain; [IPR001824] Tyrosine-protein kinase, receptor class III, conserved site; [IPR003598] Immunoglobulin subtype 2; [IPR003599] Immunoglobulin subtype; [IPR007110] Immunoglobulin-like domain; [IPR008266] Tyrosine-protein kinase, active site; [IPR011009] Protein kinase-like domain superfamily; [IP…	Plasma membrane (reliability'])			yes	yes	yes		yes	MP:0005367 renal/urinary system phenotype; MP:0005370 liver/biliary system phenotype; MP:0005385 cardiovascular system phenotype; MP:0010768 mortality/aging; MP:0005369 muscle phenotype; MP:0005376 homeostasis/metabolism phenotype; MP:0005384 cellular phenotype; MP:0005378 growth/size/body region phenotype; MP:0005386 behavior/neurological phenotype; MP:0005381 digestive/alimentary phenotype; MP:…	[ORPHA:98834] Acute myeloblastic leukemia with maturation; [ORPHA:98829] Acute myeloid leukemia with abnormal bone marrow eosinophils inv16p13q22 or t16; [ORPHA:102724] Acute myeloid leukemia with t8; [ORPHA:280785] Bullous diffuse cutaneous mastocytosis; [ORPHA:79455] Cutaneous mastocytoma; [ORPHA:44890] Gastrointestinal stromal tumor; [ORPHA:158778] Isolated bone marrow mastocytosis; [ORPHA:158…	OMIM ID:164920 Kit protooncogene, receptor tyrosine kinase	Gastrointestinal stromal tumor; Cutaneous mastocytosis; B Lymphoblastic Leukemia/Lymphoma with t(v;11q23.3); KMT2A Rearranged; Partial albinism; Malignant melanoma of skin; Adenocarcinoma of stomach; Cutaneous melanoma; Mast cell disease, systemic; Myeloproliferative Neoplasm; Acute myeloid leukemia; Thymoma; Non-small cell lung cancer; Piebaldism, progressive; Gastrointestinal stromal tumor, fam…	Anger;Atherosclerosis;Basophils;Breast Neoplasms;Insulin-Like Growth Factor I;Maximal Midexpiratory Flow Rate;Platelet Function Tests	Bipolar Disorder;Body Height;Breast Feeding;Bronchodilator Agents;Drug Resistance;Erythrocyte Count;Erythrocyte Indices;Forced Expiratory Volume;Hematocrit;Hemoglobins;Schizophrenia	[172800] human piebaldism	Acute myeloid leukemia: likely pathogenic,other,pathogenic,uncertain significance; Adenocarcinoma of stomach: likely pathogenic,pathogenic; Clinvar: phenotype not specified: likely pathogenic,other,pathogenic; Cutaneous mastocytosis: likely pathogenic,other,pathogenic,uncertain significance; Cutaneous melanoma: likely pathogenic,not provided,other,pathogenic,uncertain significance; Dysgerminoma: …	HP:0007583:Telangiectasia macularis eruptiva perstans; HP:0200151:Cutaneous mastocytosis; HP:0007542:Absent pigmentation of the ventral chest; HP:0007544:Piebaldism; HP:0005587:Profuse pigmented skin lesions; HP:0100495:Mastocytosis; HP:0012325:Chronic myelomonocytic leukemia; HP:0100768:Choriocarcinoma; HP:0009792:Teratoma; HP:0012539:Non-Hodgkin lymphoma; HP:0006543:Cardiorespiratory arrest; HP…	Sorafenib; Imatinib; Dasatinib; Sunitinib; Phosphonotyrosine; Nilotinib; XL820; OSI-930; ABT-869; Pazopanib; Midostaurin; Regorafenib; Ponatinib; Lenvatinib; Ancestim; Fostamatinib; Erdafitinib; Amuvatinib; Pexidartinib; Ripretinib; Avapritinib	B lymphoblastic leukemia lymphoma with t(v;11q23); MLL rearranged; Esophageal Melanoma; Familial mastocytosis; GASTROINTESTINAL STROMAL TUMOR, FAMILIAL; Gammopathy; Gastroduodenal intussusception; Gastrointestinal Stromal Tumor of the Gastrointestinal Tract; Hidrocystoma; Idiopathic anaphylaxis; Intermediate Risk Gastrointestinal Stromal Tumor; Isolated bone marrow mastocytosis; MASTOCYTOSIS, CUT…	930	1060	[{"UniProt":"P10721","EnsemblGene":["ENSG00000157404"],"SwissProt":["KIT_HUMAN"]},{"UniProt":"A0A0U2N547","RefSeq":[["XM_017008180","XP_016863669"]],"SwissProt":["A0A0U2N547_HUMAN"]}]	ovary	Distribution: Detected in all; Specificity: Tissue enhanced	antibody: A subset of inflammatory cells were distinctly positive in the cytoplasm. Molecular layer of cerebellum and melanocytes were moderately stained. Remaining normal tissues were mainly negative.; Selective cytoplasmic and membranous expression in a few cell types including subset of cells in breast, melanocytes in skin, basket cells in cerebellum and subsets of peripheral immune cells.	Antibody: Cancer cells were generally negative. Several cases of melanoma and testicular seminoma as well as a rare case of basal cell carcinoma and urothelial cancer displayed moderate to strong cytoplasmic and membranous staining.	(M231)PID KIT PATHWAY; (M195)PID CMYB PATHWAY	(ko05221)Acute myeloid leukemia; (ko05230)Central carbon metabolism in cancer; (hsa05221)Acute myeloid leukemia			(M5942)HALLMARK UV RESPONSE DN	(M22035)BIOCARTA MELANOCYTE PATHWAY; (M85)BIOCARTA BAD PATHWAY
Oncogene	JAK2	3717	JTK10	Janus kinase 2	This gene encodes a non-receptor tyrosine kinase that plays a central role in cytokine and growth factor signalling. The primary isoform of this protein has an N-terminal FERM domain that is required for erythropoietin receptor association, an SH2 domain that binds STAT transcription factors, a pseudokinase domain and a C-terminal tyrosine kinase domain. Cytokine binding induces autophosphorylati…	chr9:4984390-5129948	GO:0031959 mineralocorticoid receptor signaling pathway;GO:0035406 histone-tyrosine phosphorylation;GO:0035409 histone H3-Y41 phosphorylation	[GO:0003674] molecular_function; [GO:0043167] ion binding; [GO:0005575] cellular_component; [GO:0008150] biological_process; [GO:0006464] cellular protein modification process; [GO:0005622] intracellular; [GO:0043226] organelle; [GO:0005856] cytoskeleton; [GO:0007165] signal transduction; [GO:0016301] kinase activity; [GO:0042393] histone binding; [GO:0005634] nucleus; [GO:0005654] nucleoplasm; […	GO:0031904 endosome lumen;GO:0005901 caveola;GO:0016363 nuclear matrix	GO:0035400 histone tyrosine kinase activity;GO:0035401 histone kinase activity (H3-Y41 specific);GO:0005143 interleukin-12 receptor binding	Tyr protein kinase family	Predicted intracellular proteins; FDA approved drug targets:Small molecule drugs; Disease related genes; Cancer-related genes:Mutational cancer driver genes; Enzymes; Kinases:Tyr protein kinases; ENZYME proteins:Transferases	[IPR000299] FERM domain; [IPR000719] Protein kinase domain; [IPR000980] SH2 domain; [IPR001245] Serine-threonine/tyrosine-protein kinase, catalytic domain; [IPR011009] Protein kinase-like domain superfamily; [IPR016251] Tyrosine-protein kinase, non-receptor Jak/Tyk2; [IPR019748] FERM central domain; [IPR019749] Band 4.1 domain; [IPR020635] Tyrosine-protein kinase, catalytic domain; [IPR020693] Ty…	Nucleoplasm (reliability']); Additional: Focal adhesion sites;Plasma membrane					yes	principal1		MP:0005370 liver/biliary system phenotype; MP:0005385 cardiovascular system phenotype; MP:0010768 mortality/aging; MP:0005376 homeostasis/metabolism phenotype; MP:0005384 cellular phenotype; MP:0005378 growth/size/body region phenotype; MP:0005386 behavior/neurological phenotype; MP:0005387 immune system phenotype; MP:0002006 neoplasm; MP:0005389 reproductive system phenotype; MP:0005390 skeleton…	[ORPHA:131] BUDD-CHIARI SYNDROME; [ORPHA:3318] Essential thrombocythemia; [ORPHA:71493] Familial thrombocytosis; [ORPHA:729] POLYCYTHEMIA VERA; [ORPHA:824] Primary myelofibrosis	OMIM ID:147796 Janus kinase 2	Myeloproliferative disorder; Lymphoblastic leukemia, acute, with lymphomatous features; Thrombocythemia 3; ERYTHROCYTOSIS, JAK2-RELATED, SOMATIC; Acute myeloid leukemia; Chronic myelogenous leukemia, BCR-ABL1 positive; Myelofibrosis; Splenomegaly; Polycythemia vera; Polycythemia (disease); Budd-Chiari syndrome; Primary familial polycythemia due to EPO receptor mutation; Budd-Chiari syndrome, susc…	Alcoholism;Exercise Test	Arthritis, Juvenile;Autoimmune Diseases;Celiac Disease;Colitis, Ulcerative;Common Variable Immunodeficiency;Crohn Disease;Diabetes Mellitus, Type 1;Emotions;Inflammatory Bowel Diseases;Lupus Erythematosus, Systemic;Myeloproliferative Disorders;Oropharyngeal Neoplasms;Psoriasis;Spondylitis, Ankylosing;Thyroid Diseases		Acute myeloid leukemia: likely pathogenic,not provided,pathogenic,risk factor; Budd-chiari syndrome: likely pathogenic,not provided,pathogenic,risk factor; Budd-chiari syndrome, susceptibility to, somatic: likely pathogenic,not provided,pathogenic,risk factor; Chronic myelogenous leukemia: likely pathogenic,not provided,pathogenic,risk factor; Erythrocytosis, jak2-related, somatic: pathogenic; Fa…	HP:0001050:Plethora; HP:0002641:Peripheral thrombosis; HP:0011134:Low-grade fever; HP:0001898:Increased red blood cell mass; HP:0002639:Budd-Chiari syndrome; HP:0030157:Flank pain; HP:0001899:Increased hematocrit; HP:0002586:Peritonitis; HP:0001900:Increased hemoglobin; HP:0005513:Increased megakaryocyte count; HP:0004377:Hematological neoplasm; HP:0030242:Portal vein thrombosis; HP:0004417:Inter…	2-tert-butyl-9-fluoro-1,6-dihydrobenzo[h]imidazo[4,5-f]isoquinolin-7-one; XL019; 5-phenyl-1H-indazol-3-amine; 4-(3-amino-1H-indazol-5-yl)-N-tert-butylbenzenesulfonamide; 4-[(2-{4-[(CYCLOPROPYLCARBAMOYL)AMINO]-1H-PYRAZOL-3-YL}-1H-BENZIMIDAZOL-6-YL)METHYL]MORPHOLIN-4-IUM; Ruxolitinib; Tofacitinib; Baricitinib; Entrectinib; Fostamatinib; Fedratinib; Zanubrutinib	BUDD-CHIARI SYNDROME, SUSCEPTIBILITY TO, SOMATIC; ERYTHROCYTOSIS, JAK2-RELATED, SOMATIC; Leukoerythroblastic Anemia; Myelodysplastic/myeloproliferative neoplasm, unclassifiable; Prefibrotic/Early Primary Myelofibrosis; Refractory anemia with ringed sideroblasts associated with marked thrombocytosis; THROMBOCYTHEMIA 3; Arterial insufficiency; Florid red complexion (finding); Inherited predispositi…	1302	1551	[{"UniProt":"O60674","EnsemblGene":["ENSG00000096968"],"EnsemblTrans":[["ENST00000381652","ENSP00000371067","principal1"]],"RefSeq":[["NM_001322194","NP_001309123","REVIEWED"],["NM_001322195","NP_001309124","REVIEWED"],["NM_001322196","NP_001309125","REVIEWED"],["NM_001322204","NP_001309133","REVIEWED"],["NM_004972","NP_004963","REVIEWED"]],"UCSC":["uc003ziw.3"],"SwissProt":["JAK2_HUMAN"]},{"UniP…	bone_marrow	Distribution: Detected in all; Specificity: Low tissue specificity	Cytoplasmic expression in several tissues, most abundant in subsets of immune cells.; antibody: Strong and granular cytoplasmic immunoreactivity was mainly seen in non-follicular lymphoid cells, hepatocytes, kidney and in several glandular epithelia. Most cells of the CNS except Purkinje cells were negative or showed weak staining.	Antibody: Tumour tissues showed weak to moderate cytoplasmic staining. Lymphomas showed strong staining in most cases. Single cases of prostate, ovarian, cervical and liver cancers were also strongly stained. Most cases of gliomas, skin cancers and renal cancers were negative. Other malignancies were weakly to moderately stained.	(M135)PID IL5 PATHWAY; (M36)PID IL27 PATHWAY; (M182)PID IL3 PATHWAY	(hsa04920)Adipocytokine signaling pathway; (ko04920)Adipocytokine signaling pathway; (ko05140)Leishmaniasis	(hsa)JAK-STAT signaling; (M00684)JAK-STAT signaling		(M5906)HALLMARK ESTROGEN RESPONSE EARLY; (M5907)HALLMARK ESTROGEN RESPONSE LATE; (M5913)HALLMARK INTERFERON GAMMA RESPONSE	(M22085)BIOCARTA IFNG PATHWAY; (M22063)BIOCARTA STAT3 PATHWAY; (M8066)BIOCARTA IL22BP PATHWAY
Oncogene	HRAS	3265	C-BAS/HAS|C-H-RAS|C-HA-RAS1|CTLO|H-RASIDX|HAMSV|HRAS1|RASH1|p21ras	HRas proto-oncogene, GTPase	This gene belongs to the Ras oncogene family, whose members are related to the transforming genes of mammalian sarcoma retroviruses. The products encoded by these genes function in signal transduction pathways. These proteins can bind GTP and GDP, and they have intrinsic GTPase activity. This protein undergoes a continuous cycle of de- and re-palmitoylation, which regulates its rapid exchange bet…	chr11:535576-532242	GO:0035900 response to isolation stress;GO:2000630 positive regulation of miRNA metabolic process;GO:0098696 regulation of neurotransmitter receptor localization to postsynaptic specialization membrane	[GO:0007165] signal transduction; [GO:0008150] biological_process; [GO:0005575] cellular_component; [GO:0003674] molecular_function; [GO:0043167] ion binding; [GO:0003924] GTPase activity; [GO:0008283] cell population proliferation; [GO:0006464] cellular protein modification process; [GO:0040011] locomotion; [GO:0048870] cell motility; [GO:0034641] cellular nitrogen compound metabolic process; [G…	GO:0098978 glutamatergic synapse;GO:0048471 perinuclear region of cytoplasm;GO:0000139 Golgi membrane	GO:0019003 GDP binding;GO:0008022 protein C-terminus binding;GO:0003924 GTPase activity		Predicted intracellular proteins; Disease related genes; Cancer-related genes:Candidate cancer biomarkers; Cancer-related genes:Mutational cancer driver genes; RAS pathway related proteins; Cancer-related genes:Mutated cancer genes	[IPR001806] Small GTPase; [IPR005225] Small GTP-binding protein domain; [IPR020849] Small GTPase superfamily, Ras-type; [IPR027417] P-loop containing nucleoside triphosphate hydrolase	Cytosol;Nucleoplasm (reliability'])					yes			MP:0005367 renal/urinary system phenotype; MP:0005385 cardiovascular system phenotype; MP:0010768 mortality/aging; MP:0005369 muscle phenotype; MP:0005376 homeostasis/metabolism phenotype; MP:0005384 cellular phenotype; MP:0005378 growth/size/body region phenotype; MP:0005386 behavior/neurological phenotype; MP:0005381 digestive/alimentary phenotype; MP:0005387 immune system phenotype; MP:0002006…	[ORPHA:3071] COSTELLO SYNDROME; [ORPHA:146] Differentiated thyroid carcinoma; [ORPHA:2612] Linear nevus sebaceus syndrome; [ORPHA:2874] Phakomatosis pigmentokeratotica; [ORPHA:79414] Woolly hair nevus	OMIM ID:190020 Hras protooncogene, gtpase	Vascular Tumors Including Pyogenic Granuloma; Lung adenocarcinoma; Neoplasm of the thyroid gland; Malignant neoplasm of body of uterus; Adenocarcinoma of stomach; Neoplasm of the large intestine; Malignant melanoma of skin; Pancreatic adenocarcinoma; Chronic lymphocytic leukemia; Transitional cell carcinoma of the bladder; Multiple myeloma; Squamous cell lung carcinoma; Hepatocellular carcinoma; …			[218040] CONGENITAL MYOPATHY WITH EXCESS OF MUSCLE SPINDLES; [218040] COSTELLO SYNDROME	Acute myeloid leukemia: likely pathogenic,not provided,pathogenic; Adenocarcinoma of prostate: likely pathogenic,pathogenic; Adenocarcinoma of stomach: likely pathogenic,not provided,pathogenic; Adenoid cystic carcinoma: likely pathogenic,pathogenic; Bladder cancer, somatic: likely pathogenic,pathogenic; Costello syndrome: likely pathogenic,not provided,pathogenic,uncertain significance; Costello…	HP:0025510:Nevus spilus; HP:0004690:Thickened Achilles tendon; HP:0031842:Lymphangiectasis; HP:0012081:Enlarged cerebellum; HP:0010817:Linear nevus sebaceous; HP:0010815:Nevus sebaceous; HP:0005600:Congenital giant melanocytic nevus; HP:0002862:Bladder carcinoma; HP:0009588:Vestibular Schwannoma; HP:0010759:Prominence of the premaxilla; HP:0001814:Deep-set nails; HP:0001780:Abnormality of toe; HP…	Hexane-1,6-Diol; Trifluoroethanol; Guanosine-5'-Triphosphate; Guanosine-5'-Diphosphate; N,N'-DIMETHYL-N-(ACETYL)-N'-(7-NITROBENZ-2-OXA-1,3-DIAZOL-4-YL)ETHYLENEDIAMINE	COSTELLO SYNDROME, SEVERE; EPIDERMAL NEVUS WITH UROTHELIAL CANCER, SOMATIC; MYOPATHY, CONGENITAL, WITH EXCESS OF MUSCLE SPINDLES; Malignant neoplasm of spleen; Milia, Multiple Eruptive; NEVUS SPILUS, SOMATIC; Poor respiratory effort; SPITZ NEVUS, SOMATIC; Woolly hair nevus; Facial wart; Malignant melanoma - category; Phacomatosis pigmentokeratotica; Rhabdomyosarcoma with ganglionic differentiatio…	482	749	[{"UniProt":"P01112","EnsemblGene":["ENSG00000174775","ENSG00000276536"],"RefSeq":[["NM_001318054","NP_001304983","REVIEWED"]],"SwissProt":["RASH_HUMAN"]},{"UniProt":"X5D945","RefSeq":[["NM_001130442","NP_001123914","REVIEWED"],["NM_005343","NP_005334","REVIEWED"]],"UCSC":["uc001lpv.4"],"SwissProt":["X5D945_HUMAN"]}]	bone;tongue	Distribution: Detected in all; Specificity: Low tissue specificity	antibody: Strong cytoplasmic staining was observed in the CNS, lymphoid tissues and most glandular epithelia. Other normal tissues were in general weakly or moderately stained.; Cytoplasmic and membranous expression in most tissues.	Antibody: Cytoplasmic positivity of varying intensity was observed mainly in gliomas, lymphomas, testicular cancers and breast cancers. Most other cancer tissues were weakly stained.	(M134)PID TCR RAS PATHWAY; (M18895)SA TRKA RECEPTOR; (M17200)SA B CELL RECEPTOR COMPLEXES	(ko05216)Thyroid cancer; (hsa05216)Thyroid cancer; (ko05219)Bladder cancer			(M5949)HALLMARK PEROXISOME; (M5923)HALLMARK PI3K AKT MTOR SIGNALING; (M5915)HALLMARK APICAL JUNCTION	(M22052)BIOCARTA SAM68 PATHWAY; (M22037)BIOCARTA HBX PATHWAY; (M22068)BIOCARTA RECK PATHWAY
Oncogene	ABL1	25	ABL|BCR-ABL|CHDSKM|JTK7|bcr/abl|c-ABL|c-ABL1|p150|v-abl	ABL proto-oncogene 1, non-receptor tyrosine kinase	This gene is a protooncogene that encodes a protein tyrosine kinase involved in a variety of cellular processes, including cell division, adhesion, differentiation, and response to stress. The activity of the protein is negatively regulated by its SH3 domain, whereby deletion of the region encoding this domain results in an oncogene. The ubiquitously expressed protein has DNA-binding activity tha…	chr9:130713881-130887675	GO:0002332 transitional stage B cell differentiation;GO:0002333 transitional one stage B cell differentiation;GO:1904531 positive regulation of actin filament binding	[GO:0003674] molecular_function; [GO:0043167] ion binding; [GO:0008150] biological_process; [GO:0006464] cellular protein modification process; [GO:0016301] kinase activity; [GO:0040011] locomotion; [GO:0048870] cell motility; [GO:0005575] cellular_component; [GO:0005622] intracellular; [GO:0043226] organelle; [GO:0005634] nucleus; [GO:0007267] cell-cell signaling; [GO:0005737] cytoplasm; [GO:000…	GO:0031965 nuclear membrane;GO:0031252 cell leading edge;GO:0005635 nuclear envelope	GO:0004515 nicotinate-nucleotide adenylyltransferase activity;GO:0038191 neuropilin binding;GO:0097100 supercoiled DNA binding	Tyr protein kinase family	Predicted intracellular proteins; FDA approved drug targets:Small molecule drugs; Disease related genes; Cancer-related genes:Candidate cancer biomarkers; Cancer-related genes:Mutational cancer driver genes; Enzymes; Kinases:Tyr protein kinases; ENZYME proteins:Transferases; RAS pathway related proteins	[IPR000719] Protein kinase domain; [IPR000980] SH2 domain; [IPR001245] Serine-threonine/tyrosine-protein kinase, catalytic domain; [IPR001452] SH3 domain; [IPR008266] Tyrosine-protein kinase, active site; [IPR011009] Protein kinase-like domain superfamily; [IPR015015] F-actin binding; [IPR017441] Protein kinase, ATP binding site; [IPR020635] Tyrosine-protein kinase, catalytic domain; [IPR033221] …	Nucleoplasm (reliability']); Additional: Nuclear bodies								MP:0005370 liver/biliary system phenotype; MP:0005385 cardiovascular system phenotype; MP:0010768 mortality/aging; MP:0005369 muscle phenotype; MP:0005376 homeostasis/metabolism phenotype; MP:0005384 cellular phenotype; MP:0005378 growth/size/body region phenotype; MP:0005381 digestive/alimentary phenotype; MP:0005387 immune system phenotype; MP:0002006 neoplasm; MP:0003631 nervous system phenoty…	[ORPHA:521] Chronic myeloid leukemia; [ORPHA:99860] Precursor B-cell acute lymphoblastic leukemia; [ORPHA:99861] Precursor T-cell acute lymphoblastic leukemia	OMIM ID:189980 Abl protooncogene 1, nonreceptor tyrosine kinase	CONGENITAL HEART DEFECTS AND SKELETAL MALFORMATIONS SYNDROME; Chronic myelogenous leukemia, BCR-ABL1 positive; Lip and oral cavity carcinoma; Failure to thrive; Abnormality of skeletal morphology; Congenital heart disease; Leukemia, Philadelphia chromosome-positive, resistant to imatinib; Lymphoblastic leukemia, acute, with lymphomatous features	Hemoglobin A, Glycosylated;Lymphocyte Count;Neutrophils;Platelet Function Tests;gamma-Globulins	Drug Resistance	[617602] Congenital heart defects and skeletal malformations	Chronic myeloid leukemia, resistant to imatinib: likely pathogenic,pathogenic; Congenital heart defects and skeletal malformations syndrome: pathogenic; Chronic myelogenous leukemia: likely pathogenic,not provided,pathogenic; Clinvar: phenotype not specified: pathogenic; Congenital heart disease: pathogenic; Leukemia, philadelphia chromosome-positive, resistant to imatinib: likely pathogenic,path…	HP:0004848:Ph-positive acute lymphoblastic leukemia; HP:0004852:Reduced leukocyte alkaline phosphatase; HP:0002010:Narrow maxilla; HP:0001912:Abnormal basophil morphology; HP:0005506:Chronic myelogenous leukemia; HP:0005547:Myeloproliferative disorder; HP:0000460:Narrow nose; HP:0000977:Soft skin; HP:0040019:Finger clinodactyly; HP:0003189:Long nose; HP:0004396:Poor appetite; HP:0001894:Thrombocy…	ATP; Imatinib; Dasatinib; N-[4-Methyl-3-[[4-(3-Pyridinyl)-2-Pyrimidinyl]Amino]Phenyl]-3-Pyridinecarboxamide; Nilotinib; XL228; Bosutinib; 2-{[(6-OXO-1,6-DIHYDROPYRIDIN-3-YL)METHYL]AMINO}-N-[4-PROPYL-3-(TRIFLUOROMETHYL)PHENYL]BENZAMIDE; 1-[4-(PYRIDIN-4-YLOXY)PHENYL]-3-[3-(TRIFLUOROMETHYL)PHENYL]UREA; Myristic acid; PD-166326; 5-[3-(2-METHOXYPHENYL)-1H-PYRROLO[2,3-B]PYRIDIN-5-YL]-N,N-DIMETHYLPYRIDI…	Abnormality of skeletal morphology; CONGENITAL HEART DEFECTS AND SKELETAL MALFORMATIONS SYNDROME; Failure to gain weight; LEUKEMIA, PHILADELPHIA CHROMOSOME-POSITIVE, RESISTANT TO IMATINIB; Tubulocystic renal cell carcinoma; B Lymphoblastic Leukemia/Lymphoma, BCR-ABL1-Like; Reduced leukocyte alkaline phosphatase; Abnormal basophil morphology; Intraneural perineurioma; Narrow maxilla; Soft tissue p…	505	828	[{"UniProt":"P00519","EnsemblGene":["ENSG00000097007"],"SwissProt":["ABL1_HUMAN"]},{"UniProt":"A0A024R8E2","RefSeq":[["NM_005157","NP_005148","REVIEWED"]],"SwissProt":["A0A024R8E2_HUMAN"]},{"UniProt":"Q59FK4","RefSeq":[["NM_005157","NP_005148","REVIEWED"],["NM_007313","NP_009297","REVIEWED"]],"SwissProt":["Q59FK4_HUMAN"]}]	tongue	Distribution: Detected in all; Specificity: Low tissue specificity	antibody: A subset of cells in lymphoid tissues showed strong cytoplasmic positivity. Most remaining normal tissues were weakly stained or negative. ; Cytoplasmic and nuclear expression at variable levels in all tissues.	Antibody: Colorectal cancer and embryonal testicular cancer as well as several cases of prostate, breast, thyroid and gastric cancers showed moderate cytoplasmic positivity with a granular pattern. Remaining malignant cells were weakly stained or negative.	(M163)PID LIS1 PATHWAY; (M84)PID ATM PATHWAY; (M142)PID AJDISS 2PATHWAY	(ko05130)Pathogenic Escherichia coli infection; (hsa05130)Pathogenic Escherichia coli infection; (hsa05131)Shigellosis			(M5893)HALLMARK MITOTIC SPINDLE; (M5901)HALLMARK G2M CHECKPOINT	(M11358)BIOCARTA ARF PATHWAY; (M22005)BIOCARTA LIS1 PATHWAY; (M10628)BIOCARTA ATM PATHWAY
Oncogene	ALK	238	CD246|NBLST3	ALK receptor tyrosine kinase	This gene encodes a receptor tyrosine kinase, which belongs to the insulin receptor superfamily. This protein comprises an extracellular domain, an hydrophobic stretch corresponding to a single pass transmembrane region, and an intracellular kinase domain. It plays an important role in the development of the brain and exerts its effects on specific neurons in the nervous system. This gene has bee…	chr2:29921589-29190992	GO:0090648 response to environmental enrichment;GO:0036269 swimming behavior;GO:0060159 regulation of dopamine receptor signaling pathway	[GO:0003674] molecular_function; [GO:0043167] ion binding; [GO:0005575] cellular_component; [GO:0008150] biological_process; [GO:0006464] cellular protein modification process; [GO:0016301] kinase activity; [GO:0007165] signal transduction; [GO:0030154] cell differentiation; [GO:0048856] anatomical structure development; [GO:0005886] plasma membrane; [GO:0043226] organelle; [GO:0005576] extracell…	GO:0043235 receptor complex;GO:0005887 integral component of plasma membrane;GO:0031226 intrinsic component of plasma membrane	GO:0004704 NF-kappaB-inducing kinase activity;GO:0004714 transmembrane receptor protein tyrosine kinase activity;GO:0019199 transmembrane receptor protein kinase activity	Tyr protein kinase family	CD markers; Predicted intracellular proteins; FDA approved drug targets:Small molecule drugs; Disease related genes; Enzymes; Kinases:Tyr protein kinases; ENZYME proteins:Transferases; Cancer-related genes:Mutated cancer genes	[IPR000719] Protein kinase domain; [IPR001245] Serine-threonine/tyrosine-protein kinase, catalytic domain; [IPR002011] Tyrosine-protein kinase, receptor class II, conserved site; [IPR008266] Tyrosine-protein kinase, active site; [IPR011009] Protein kinase-like domain superfamily; [IPR017441] Protein kinase, ATP binding site; [IPR020635] Tyrosine-protein kinase, catalytic domain; [IPR000998] MAM d…	Plasma membrane (reliability'])			yes	yes	yes	principal1		MP:0010768 mortality/aging; MP:0005376 homeostasis/metabolism phenotype; MP:0005384 cellular phenotype; MP:0005378 growth/size/body region phenotype; MP:0005386 behavior/neurological phenotype; MP:0005389 reproductive system phenotype; MP:0003631 nervous system phenotype; MP:0005391 vision/eye phenotype; MP:0005390 skeleton phenotype; MP:0005379 endocrine/exocrine gland phenotype; MP:0010771 inte…	[ORPHA:300895] ALK-positive anaplastic large cell lymphoma; [ORPHA:364043] ALK-positive large B-cell lymphoma; [ORPHA:146] Differentiated thyroid carcinoma; [ORPHA:178342] Inflammatory myofibroblastic tumor; [ORPHA:635] Neuroblastoma; [ORPHA:357191] Selection of therapeutic option in non-small cell lung carcinoma	OMIM ID:105590 Anaplastic lymphoma kinase	Neuroblastoma; Neoplasm of the breast; Lung adenocarcinoma; Non-small cell lung cancer; Rhabdomyosarcoma (disease); Neuroblastoma 3; Benign Soft Tissue Neoplasm of Uncertain Differentiation; Neoplasm of brain	Alcoholism;Alkaline Phosphatase;Arteries;Atherosclerosis;Blood Pressure;Body Height;Cardiovascular Physiological Phenomena;Cholesterol, HDL;Cholesterol, LDL;Citalopram;Coronary Artery Disease;Depressive Disorder, Major;Diabetes Mellitus;Hemoglobin A, Glycosylated;Hemoglobins;Insulin;Insulin Resistance;Liver Cirrhosis, Biliary;Platelet Function Tests;Receptors, Tumor Necrosis Factor	Adiponectin;Body Mass Index;Glucose		Benign soft tissue neoplasm of uncertain differentiation: likely pathogenic,not provided,pathogenic; Clinvar: phenotype not specified: pathogenic,uncertain significance; Lung adenocarcinoma: likely pathogenic,not provided,pathogenic; Neoplasm of brain: likely pathogenic,pathogenic; Neoplasm of the breast: likely pathogenic,pathogenic; Neuroblastoma: likely pathogenic,not provided,pathogenic,uncer…	HP:0011976:Elevated urinary catecholamines; HP:0004375:Neoplasm of the nervous system	ATP; Crizotinib; Ceritinib; Alectinib; Fostamatinib; Lorlatinib; Gilteritinib; Brigatinib	Anaplastic Medulloblastoma; Anaplastic large cell lymphoma T- and null-cell types refractory; Leiomyoma of small intestine; Myxoid leiomyoma; NEUROBLASTOMA, SUSCEPTIBILITY TO, 3; Subclavicular lymphadenopathy; Tumor lysis syndrome (spontaneous); Compound nevus of skin; Congenital neuroblastoma; Deep Penetrating Nevus; Disorder of pericardium; Granuloma, Plasma Cell; Inflammatory pseudotumor of li…	634	676	[{"UniProt":"Q9UM73","EnsemblGene":["ENSG00000171094"],"EnsemblTrans":[["ENST00000389048","ENSP00000373700","principal1"]],"RefSeq":[["NM_004304","NP_004295","REVIEWED"]],"UCSC":["uc002rmy.4"],"SwissProt":["ALK_HUMAN"]},{"UniProt":"B6D4Y2","RefSeq":[["NM_004304","NP_004295","REVIEWED"]],"SwissProt":["B6D4Y2_HUMAN"]}]		Distribution: Detected in many; Specificity: Tissue enhanced	antibody: Neuronal cells and skeletal muscle showed strong cytoplasmic and nuclear immunoreactivity. Distinct luminal staining was observed in a number of tissues, e.g. the intestine, endometrial glands and fallopian tube. Most other normal tissues showed weak cytoplasmic positivity, sometimes combined with nuclear staining.; Cytoplasmic and nuclear expression in several different tissue types, m…	Antibody: Moderate to strong cytoplasmic staining with a granular pattern was observed in basal cell skin carcinomas, the majority of prostate cancers and a few gliomas and melanomas. Remaining cancer tissues displayed weak cytoplasmic staining or were negative.		(ko05223)Non-small cell lung cancer; (hsa05223)Non-small cell lung cancer; (hsa05200)Pathways in cancer
Oncogene	FGFR2	2263	BBDS|BEK|BFR-1|CD332|CEK3|CFD1|ECT1|JWS|K-SAM|KGFR|TK14|TK25	fibroblast growth factor receptor 2	The protein encoded by this gene is a member of the fibroblast growth factor receptor family, where amino acid sequence is highly conserved between members and throughout evolution. FGFR family members differ from one another in their ligand affinities and tissue distribution. A full-length representative protein consists of an extracellular region, composed of three immunoglobulin-like domains, …	chr10:121598458-121478330	GO:0035602 fibroblast growth factor receptor signaling pathway involved in negative regulation of apoptotic process in bone marrow;GO:0035603 fibroblast growth factor receptor signaling pathway involved in hemopoiesis;GO:0035604 fibroblast growth factor receptor signaling pathway involved in positive regulation of cell proliferation in bone marrow	[GO:0005575] cellular_component; [GO:0003674] molecular_function; [GO:0043167] ion binding; [GO:0008150] biological_process; [GO:0006464] cellular protein modification process; [GO:0016301] kinase activity; [GO:0007165] signal transduction; [GO:0008283] cell population proliferation; [GO:0005622] intracellular; [GO:0043226] organelle; [GO:0005634] nucleus; [GO:0005737] cytoplasm; [GO:0005886] pla…	GO:0060076 excitatory synapse;GO:0005938 cell cortex;GO:0062023 collagen-containing extracellular matrix	GO:0005007 fibroblast growth factor-activated receptor activity;GO:0017134 fibroblast growth factor binding;GO:0004714 transmembrane receptor protein tyrosine kinase activity	Tyr protein kinase family	CD markers; Predicted intracellular proteins; FDA approved drug targets:Small molecule drugs; Disease related genes; FDA approved drug targets:Biotech drugs; Cancer-related genes:Candidate cancer biomarkers; Cancer-related genes:Mutational cancer driver genes; Predicted secreted proteins; Enzymes; Kinases:Tyr protein kinases; ENZYME proteins:Transferases; RAS pathway related proteins; Cancer-rela…	[IPR000719] Protein kinase domain; [IPR001245] Serine-threonine/tyrosine-protein kinase, catalytic domain; [IPR003598] Immunoglobulin subtype 2; [IPR003599] Immunoglobulin subtype; [IPR007110] Immunoglobulin-like domain; [IPR008266] Tyrosine-protein kinase, active site; [IPR011009] Protein kinase-like domain superfamily; [IPR013098] Immunoglobulin I-set; [IPR013783] Immunoglobulin-like fold; [IPR…	Cell Junctions (reliability']); Additional: Nucleoplasm;Vesicles	yes	yes	yes	yes	yes		yes	MP:0005367 renal/urinary system phenotype; MP:0005370 liver/biliary system phenotype; MP:0005385 cardiovascular system phenotype; MP:0010768 mortality/aging; MP:0005369 muscle phenotype; MP:0005376 homeostasis/metabolism phenotype; MP:0005384 cellular phenotype; MP:0005378 growth/size/body region phenotype; MP:0005386 behavior/neurological phenotype; MP:0005381 digestive/alimentary phenotype; MP:…	[ORPHA:83] Antley-Bixler syndrome; [ORPHA:87] APERT SYNDROME; [ORPHA:207] Crouzon disease; [ORPHA:1555] Cutis gyrata-acanthosis nigricans-craniosynostosis syndrome; [ORPHA:313855] FGFR2-related bent bone dysplasia; [ORPHA:168624] Familial scaphocephaly syndrome McGillivray type; [ORPHA:1540] JACKSON-WEISS SYNDROME; [ORPHA:2363] LACRIMOAURICULODENTODIGITAL SYNDROME; [ORPHA:93258] Pfeiffer syndrome…	OMIM ID:176943 Fibroblast growth factor receptor 2	FGFR2 related craniosynostosis; Ectrodactyly; Levy-Hollister syndrome; Crouzon syndrome; Scaphocephaly, maxillary retrusion, and mental retardation; Pfeiffer syndrome; Antley-Bixler syndrome without genital anomalies or disordered steroidogenesis; Saethre-Chotzen syndrome; Beare-Stevenson cutis gyrata syndrome; Neoplasm of stomach; Acrocephalosyndactyly type I; Bent bone dysplasia syndrome; Jacks…	Anthropometry;Cholesterol, LDL;Dehydroepiandrosterone;Glomerular Filtration Rate;Hemoglobin A2	Adenocarcinoma of lung;Breast Neoplasms;Carcinoma, Endometrioid;Carcinoma, Non-Small-Cell Lung;Colorectal Neoplasms;Deglutition Disorders;Gout;HER2(776-788);Lung Neoplasms;Magnesium;Otitis;Ovarian Neoplasms;Prostate-Specific Antigen;Prostatic Neoplasms	[101600] ACROCEPHALOSYNDACTYLY TYPE V; [207410] Antley-Bixler syndrome; [101200] APERT SYNDROME; [123790] Beare-Stevenson Cutis Gyrata syndrome; [123500] CROUZON SYNDROME; [609579] FAMILIAL SCAPHOCEPHALY SYNDROME; [123150] JACKSON-WEISS SYNDROME; [149730] LACRIMO-AURICULO-DENTO-DIGITAL SYNDROME	Acrocephalosyndactyly type i: likely pathogenic,pathogenic; Adenocarcinoma of stomach: likely pathogenic,pathogenic,uncertain significance; Adenoid cystic carcinoma: likely pathogenic,uncertain significance; Antley-bixler syndrome without genital anomalies or disordered steroidogenesis: pathogenic; Bent bone dysplasia syndrome: likely pathogenic,pathogenic; Craniosynostosis, nonsyndromic unicoron…	HP:0003246:Prominent scrotal raphe; HP:0030042:Incomplete ossification of pubis; HP:0004450:Preauricular skin furrow; HP:0004487:Acrobrachycephaly; HP:0008111:Broad distal hallux; HP:0007343:Abnormal morphology of the limbic system; HP:0009603:Deviation of the thumb; HP:0011223:Metopic depression; HP:0004439:Craniofacial dysostosis; HP:0040166:Abnormality of the periosteum; HP:0009951:Partial dup…	Palifermin; Thalidomide; Heparin; Sucrosofate; 3-[4-(1-formylpiperazin-4-yl)-benzylidenyl]-2-indolinone; 4-[4-(1-Amino-1-Methylethyl)Phenyl]-5-Chloro-N-[4-(2-Morpholin-4-Ylethyl)Phenyl]Pyrimidin-2-Amine; Regorafenib; Ponatinib; Lenvatinib; Nintedanib; Foreskin fibroblast (neonatal); Foreskin keratinocyte (neonatal); Fostamatinib; Erdafitinib; Pemigatinib; Selpercatinib	Abnormal morphology of the limbic system; Abnormality of the periosteum; Abnormality of the zygomatic bone; Acrobrachycephaly; Bent bone dysplasia; Broad distal hallux; CRANIOSYNOSTOSIS, NONCLASSIFIABLE AUTOSOMAL DOMINANT; CRANIOSYNOSTOSIS, NONSYNDROMIC UNICORONAL; Cervical Keratinizing Squamous Cell Carcinoma; Cervical Mesonephric Adenocarcinoma; Deviation of the thumb; Estrogen Receptor Status …	469	617	[{"UniProt":"D2CGD1","EnsemblGene":["ENSG00000066468"],"EnsemblTrans":[["ENST00000613048","ENSP00000484154",""]],"RefSeq":[["NM_023029","NP_075418","REVIEWED"]],"UCSC":["uc057wkv.1"],"SwissProt":["D2CGD1_HUMAN"]},{"UniProt":"S4R381","EnsemblGene":["ENSG00000066468"],"EnsemblTrans":[["ENST00000478859","ENSP00000474011",""]],"RefSeq":[["NM_001320654","NP_001307583","REVIEWED"]],"UCSC":["uc057wkx.1"…		Distribution: Detected in many; Specificity: Tissue enhanced	antibody: Airway and squamous epithelia showed strong cytoplasm staining. Leydig cells of testis and glandular cells of epidydimis showed strong cytoplasmic positivity with a granular pattern. Prostate and salivary gland showed positivity in basal cells. Normal cells in general displayed weak to moderate cytoplasmic staining.; General cytoplasmic expression.	Antibody: Skin cancers as well as several cases of cervical, lung, urothelial and liver cancers displayed moderate to strong immunoreactivity. Remaining cancer tissues were in general negative.	(M276)PID FGF PATHWAY	(ko05230)Central carbon metabolism in cancer; (hsa05230)Central carbon metabolism in cancer; (hsa01521)EGFR tyrosine kinase inhibitor resistance
Oncogene	AKT1	207	AKT|PKB|PKB-ALPHA|PRKBA|RAC|RAC-ALPHA	AKT serine/threonine kinase 1	This gene encodes one of the three members of the human AKT serine-threonine protein kinase family which are often referred to as protein kinase B alpha, beta, and gamma. These highly similar AKT proteins all have an N-terminal pleckstrin homology domain, a serine/threonine-specific kinase domain and a C-terminal regulatory domain. These proteins are phosphorylated by phosphoinositide 3-kinase (P…	chr14:104795748-104769349	GO:0100002 negative regulation of protein kinase activity by protein phosphorylation;GO:1990418 response to insulin-like growth factor stimulus;GO:0010748 negative regulation of plasma membrane long-chain fatty acid transport	[GO:0003674] molecular_function; [GO:0043167] ion binding; [GO:0008150] biological_process; [GO:0006464] cellular protein modification process; [GO:0016301] kinase activity; [GO:0007165] signal transduction; [GO:0007049] cell cycle; [GO:0000278] mitotic cell cycle; [GO:0006810] transport; [GO:0055085] transmembrane transport; [GO:0034641] cellular nitrogen compound metabolic process; [GO:0009058]…	GO:0036064 ciliary basal body;GO:0005819 spindle;GO:0005911 cell-cell junction	GO:0030235 nitric-oxide synthase regulator activity;GO:0032794 GTPase activating protein binding;GO:0043325 phosphatidylinositol-3,4-bisphosphate binding	AGC Ser/Thr protein kinase family	Predicted intracellular proteins; Disease related genes; Cancer-related genes:Candidate cancer biomarkers; Cancer-related genes:Mutational cancer driver genes; Kinases:AGC Ser/Thr protein kinases; Enzymes; Potential drug targets; ENZYME proteins:Transferases; RAS pathway related proteins; Cancer-related genes:Mutated cancer genes	[IPR000719] Protein kinase domain; [IPR000961] AGC-kinase, C-terminal; [IPR001849] Pleckstrin homology domain; [IPR008271] Serine/threonine-protein kinase, active site; [IPR011009] Protein kinase-like domain superfamily; [IPR011993] PH-like domain superfamily; [IPR017441] Protein kinase, ATP binding site; [IPR017892] Protein kinase, C-terminal; [IPR034676] Protein kinase B alpha, catalytic domain…	Nucleoplasm (reliability']); Additional: Microtubules								MP:0005370 liver/biliary system phenotype; MP:0005385 cardiovascular system phenotype; MP:0010768 mortality/aging; MP:0005369 muscle phenotype; MP:0005376 homeostasis/metabolism phenotype; MP:0005384 cellular phenotype; MP:0005378 growth/size/body region phenotype; MP:0005386 behavior/neurological phenotype; MP:0005381 digestive/alimentary phenotype; MP:0005387 immune system phenotype; MP:0002006…	[ORPHA:201] COWDEN SYNDROME; [ORPHA:744] Proteus syndrome	OMIM ID:164730 Akt serine/threonine kinase 1	Proteus syndrome; Cutaneous melanoma; Cowden syndrome 6		Carcinoma, Endometrioid;Endometrial Neoplasms	[176920] Proteus syndrome	Adenocarcinoma of prostate: likely pathogenic,pathogenic; Adenocarcinoma of stomach: likely pathogenic,pathogenic; Breast adenocarcinoma: likely pathogenic,pathogenic; Cowden syndrome 6: pathogenic; Carcinoma of colon: likely pathogenic,pathogenic; Clinvar: phenotype not specified: likely pathogenic; Cutaneous melanoma: likely pathogenic; Endometrial endometrioid adenocarcinoma, variant with squa…	HP:0004472:Mandibular hyperostosis; HP:0007403:Hypertrophy of skin of soles; HP:0010516:Thymus hyperplasia; HP:0100521:Neoplasm of the thymus; HP:0010816:Epidermal nevus; HP:0007483:Depigmentation/hyperpigmentation of skin; HP:0004418:Thrombophlebitis; HP:0012871:Varicocele; HP:0005465:Facial hyperostosis; HP:0100730:Bronchogenic cyst; HP:0004481:Progressive macrocephaly; HP:0009594:Retinal hamar…	ATP; Arsenic trioxide; Genistein; Inositol 1,3,4,5-Tetrakisphosphate; Resveratrol; Archexin; Enzastaurin; Perifosine; N-[2-(5-methyl-4H-1,2,4-triazol-3-yl)phenyl]-7H-pyrrolo[2,3-d]pyrimidin-4-amine; 5-(5-chloro-7H-pyrrolo[2,3-d]pyrimidin-4-yl)-4,5,6,7-tetrahydro-1H-imidazo[4,5-c]pyridine	COWDEN SYNDROME 6; Collagen nevus of skin; Dental cyst; Hypertrophy of skin of soles; Mandibular hyperostosis; Central odontogenic fibroma; Glandular papilloma; Infected cyst; Roux-en-y Anastomosis Site; SCHIZOPHRENIA 8 (disorder); Sialadenoma papilliferum; Depigmentation/hyperpigmentation of skin; Feline Lymphoma; Gynandroblastoma; Intraductal papilloma of breast; Salivary Gland Epithelial Myoep…	2778	3250	[{"UniProt":"P31749","EnsemblGene":["ENSG00000142208"],"RefSeq":[["XM_005267401","XP_005267458"]],"SwissProt":["AKT1_HUMAN"]},{"UniProt":"B0LPE5","RefSeq":[["NM_001014431","NP_001014431","REVIEWED"],["NM_001014432","NP_001014432","REVIEWED"],["NM_005163","NP_005154","REVIEWED"],["XM_005267401","XP_005267458"]],"SwissProt":["B0LPE5_HUMAN"]},{"UniProt":"B3KVH4","RefSeq":[["NM_005163","NP_005154","R…		Distribution: Detected in all; Specificity: Low tissue specificity	Ubiquitous nuclear expression.; antibody: Most normal cells showed moderate to strong nuclear positivity.	Antibody: Most malignancies cells showed moderate to strong nuclear positivity.	(M12771)SA PTEN PATHWAY; (M18895)SA TRKA RECEPTOR; (M184)PID ECADHERIN KERATINOCYTE PATHWAY	(ko04973)Carbohydrate digestion and absorption; (ko05213)Endometrial cancer; (hsa04973)Carbohydrate digestion and absorption	(hsa)PI3K-Akt signaling; (M00676)PI3K-Akt signaling		(M5908)HALLMARK ANDROGEN RESPONSE; (M5923)HALLMARK PI3K AKT MTOR SIGNALING; (M5950)HALLMARK ALLOGRAFT REJECTION	(M22029)BIOCARTA PLC PATHWAY; (M5415)BIOCARTA IL4 PATHWAY; (M16811)BIOCARTA ERK5 PATHWAY
Oncogene	CSF1R	1436	BANDDOS|C-FMS|CD115|CSF-1R|CSFR|FIM2|FMS|HDLS|M-CSF-R	colony stimulating factor 1 receptor	The protein encoded by this gene is the receptor for colony stimulating factor 1, a cytokine which controls the production, differentiation, and function of macrophages. This receptor mediates most if not all of the biological effects of this cytokine. Ligand binding activates the receptor kinase through a process of oligomerization and transphosphorylation. The encoded protein is a tyrosine kina…	chr5:150113365-150053295	GO:0038145 macrophage colony-stimulating factor signaling pathway;GO:0061518 microglial cell proliferation;GO:0120041 positive regulation of macrophage proliferation	[GO:0005575] cellular_component; [GO:0003674] molecular_function; [GO:0008150] biological_process; [GO:0006464] cellular protein modification process; [GO:0016301] kinase activity; [GO:0043167] ion binding; [GO:0007165] signal transduction; [GO:0006950] response to stress; [GO:0005622] intracellular; [GO:0043226] organelle; [GO:0005634] nucleus; [GO:0005654] nucleoplasm; [GO:0005886] plasma membr…	GO:1990682 CSF1-CSF1R complex;GO:0043235 receptor complex;GO:0009986 cell surface	GO:0005011 macrophage colony-stimulating factor receptor activity;GO:0004714 transmembrane receptor protein tyrosine kinase activity;GO:0019199 transmembrane receptor protein kinase activity	Tyr protein kinase family	CD markers; Predicted intracellular proteins; FDA approved drug targets:Small molecule drugs; Disease related genes; Cancer-related genes:Candidate cancer biomarkers; Enzymes; Kinases:Tyr protein kinases; ENZYME proteins:Transferases; RAS pathway related proteins	[IPR000719] Protein kinase domain; [IPR001245] Serine-threonine/tyrosine-protein kinase, catalytic domain; [IPR001824] Tyrosine-protein kinase, receptor class III, conserved site; [IPR003598] Immunoglobulin subtype 2; [IPR003599] Immunoglobulin subtype; [IPR007110] Immunoglobulin-like domain; [IPR008266] Tyrosine-protein kinase, active site; [IPR011009] Protein kinase-like domain superfamily; [IP…	Plasma membrane;Vesicles (reliability'])			yes	yes	yes		yes	MP:0010768 mortality/aging; MP:0005376 homeostasis/metabolism phenotype; MP:0005384 cellular phenotype; MP:0005378 growth/size/body region phenotype; MP:0005386 behavior/neurological phenotype; MP:0005387 immune system phenotype; MP:0005389 reproductive system phenotype; MP:0003631 nervous system phenotype; MP:0005377 hearing/vestibular/ear phenotype; MP:0005371 limbs/digits/tail phenotype; MP:00…	[ORPHA:313808] Hereditary diffuse leukoencephalopathy with axonal spheroids and pigmented glia; [ORPHA:556985] Early-onset calcifying leukoencephalopathy-skeletal dysplasia	OMIM ID:164770 Colony-stimulating factor 1 receptor	Frontotemporal dementia; BRAIN ABNORMALITIES, NEURODEGENERATION, AND DYSOSTEOSCLEROSIS; Alzheimer disease; Hereditary diffuse leukoencephalopathy with spheroids; Inborn genetic diseases; Hematologic neoplasm; Neoplasm; Myeloproliferative disorder	Arterial Pressure;Platelet Function Tests		[618476] BRAIN ABNORMALITIES NEURODEGENERATION AND DYSOSTEOSCLEROSIS	Clinvar: phenotype not specified: likely pathogenic,pathogenic; Hematologic neoplasm: likely pathogenic; Hereditary diffuse leukoencephalopathy with spheroids: likely pathogenic,pathogenic; Inborn genetic diseases: pathogenic; Myeloproliferative disorder: likely pathogenic; Neoplasm: likely pathogenic	HP:0007165:Periventricular heterotopia; HP:0000727:Frontal lobe dementia; HP:0011002:Osteopetrosis; HP:0002362:Shuffling gait; HP:0007305:CNS demyelination; HP:0002529:Neuronal loss in central nervous system; HP:0003678:Rapidly progressive; HP:0002518:Abnormality of the periventricular white matter; HP:0002300:Mutism; HP:0003016:Metaphyseal widening; HP:0002500:Abnormality of the cerebral white m…	Imatinib; Sunitinib; ABT-869; 5-CYANO-FURAN-2-CARBOXYLIC ACID [5-HYDROXYMETHYL-2-(4-METHYL-PIPERIDIN-1-YL)-PHENYL]-AMIDE; 6-CHLORO-3-(3-METHYLISOXAZOL-5-YL)-4-PHENYLQUINOLIN-2(1H)-ONE; Fostamatinib; Erdafitinib; Pexidartinib	Vasculitis, Central Nervous System; Synovioma, benign; frontal dementia; Breast Sclerosing Adenosis; Cutaneous/peripheral T-cell lymphoma; Fibrosing adenosis; Lymphoblastic B-cell lymphoma; Muscle tenderness; Skeletal muscle tender; Dysosteosclerosis; Hyperesthesia; Hereditary Hyperexplexia; POLYCYSTIC LIPOMEMBRANOUS OSTEODYSPLASIA WITH SCLEROSING LEUKOENCEPHALOPATHY 1; Bone marrow myeloid dyspla…	140	220	[{"UniProt":"P07333","EnsemblGene":["ENSG00000182578"],"SwissProt":["CSF1R_HUMAN"]}]	bone_marrow	Distribution: Detected in all; Specificity: Tissue enhanced	Cytoplasmic expression at variable levels in several different cell types.; antibody: Most normal tissues displayed weak to moderate cytoplasmic staining. Strong positivity was observed in adrenal cortex, thyroid, renal tubules, gall bladder, cervix and bronchus.	Antibody: Several cases of ovarian, thyroid, renal, gastric and pancreatic cancers showed moderate to strong cytoplasmic as well as nuclear positivity. Remaining cancer tissues were weakly stained.	(M91)PID TCPTP PATHWAY; (M50)PID PTP1B PATHWAY; (M160)PID AVB3 INTEGRIN PATHWAY	(hsa05221)Acute myeloid leukemia; (ko04640)Hematopoietic cell lineage; (hsa04640)Hematopoietic cell lineage				(M16973)BIOCARTA CBL PATHWAY; (M14449)BIOCARTA ETS PATHWAY
Oncogene	KLF4	9314	EZF|GKLF	Kruppel like factor 4	This gene encodes a protein that belongs to the Kruppel family of transcription factors. The encoded zinc finger protein is required for normal development of the barrier function of skin. The encoded protein is thought to control the G1-to-S transition of the cell cycle following DNA damage by mediating the tumor suppressor gene p53. Mice lacking this gene have a normal appearance but lose weigh…	chr9:107489769-107484852	GO:1904998 negative regulation of leukocyte adhesion to arterial endothelial cell;GO:0014740 negative regulation of muscle hyperplasia;GO:0007500 mesodermal cell fate determination	[GO:0003674] molecular_function; [GO:0008150] biological_process; [GO:0048856] anatomical structure development; [GO:0040011] locomotion; [GO:0048646] anatomical structure formation involved in morphogenesis; [GO:0048870] cell motility; [GO:0006950] response to stress; [GO:0034641] cellular nitrogen compound metabolic process; [GO:0009058] biosynthetic process; [GO:0007155] cell adhesion; [GO:000…	GO:0005719 nuclear euchromatin;GO:0000791 euchromatin;GO:0005667 transcription factor complex	GO:0001010 RNA polymerase II sequence-specific DNA-binding transcription factor recruiting activity;GO:0061629 RNA polymerase II sequence-specific DNA-binding transcription factor binding;GO:0035014 phosphatidylinositol 3-kinase regulator activity		Cancer-related genes:Candidate cancer biomarkers; Transcription factors:Zinc-coordinating DNA-binding domains; Predicted intracellular proteins	[IPR013087] Zinc finger C2H2-type; [IPR036236] Zinc finger C2H2 superfamily	Nucleoplasm (reliability'])								MP:0010768 mortality/aging; MP:0005376 homeostasis/metabolism phenotype; MP:0005384 cellular phenotype; MP:0005378 growth/size/body region phenotype; MP:0005386 behavior/neurological phenotype; MP:0005381 digestive/alimentary phenotype; MP:0005387 immune system phenotype; MP:0002006 neoplasm; MP:0005389 reproductive system phenotype; MP:0005391 vision/eye phenotype; MP:0005397 hematopoietic syste…		OMIM ID:602253 Kruppel-like factor 4		Electrocardiography;Interleukin-6;Myocardial Infarction;Platelet Function Tests	Bone Density;Breast Neoplasms;hemoglobin A1c protein, human					Echinococcus granulosus infection; Lymphedema distichiasis syndrome; Intratubular malignant germ cells; Secretory meningioma; Corneal fibrosis; Nephrotoxic serum nephritis; Rapidly progressive glomerulonephritis; Cervix Intraepithelial Neoplasia Grade 3 AJCC v7; Cystic Echinocccosis; Maladaptive behavior associated with physical illness; Cyclical vomiting syndrome (disorder); Stickler syndrome, t…	380	419	[{"UniProt":"O43474","EnsemblGene":["ENSG00000136826"],"SwissProt":["KLF4_HUMAN"]}]		Distribution: Detected in all; Specificity: Tissue enhanced	Nuclear expression in several different tissues, highly abundant in squamous epithelium.; antibody: Squamous epithelia, glandular cells in gastrointestinal tract, respiratory epithelium, trophoblasts and a subset of cells in testis and bone marrow showed strong distinct nuclear positivity. Remaining normal cells were negative.	Antibody: Selected cases of cervical, lung, squamous carcinomas of skin, testis, urothelial, gastric, pancreatic and head and neck cancers showed strong nuclear positivity. Remaining cancers were negative.	(M223)PID BETA CATENIN NUC PATHWAY	(ko04550)Signaling pathways regulating pluripotency of stem cells; (hsa04550)Signaling pathways regulating pluripotency of stem cells			(M5890)HALLMARK TNFA SIGNALING VIA NFKB; (M5906)HALLMARK ESTROGEN RESPONSE EARLY; (M5907)HALLMARK ESTROGEN RESPONSE LATE
Oncogene	PTTG1	9232	EAP1|HPTTG|PTTG|TUTR1	PTTG1 regulator of sister chromatid separation, securin	The encoded protein is a homolog of yeast securin proteins, which prevent separins from promoting sister chromatid separation. It is an anaphase-promoting complex (APC) substrate that associates with a separin until activation of the APC. The gene product has transforming activity in vitro and tumorigenic activity in vivo, and the gene is highly expressed in various tumors. The gene product conta…	chr5:160421855-160428744	GO:2000816 negative regulation of mitotic sister chromatid separation;GO:1905819 negative regulation of chromosome separation;GO:0033048 negative regulation of mitotic sister chromatid segregation	[GO:0005575] cellular_component; [GO:0005622] intracellular; [GO:0043226] organelle; [GO:0005634] nucleus; [GO:0005737] cytoplasm; [GO:0008150] biological_process; [GO:0051276] chromosome organization; [GO:0007049] cell cycle; [GO:0051301] cell division; [GO:0006950] response to stress; [GO:0034641] cellular nitrogen compound metabolic process; [GO:0006259] DNA metabolic process; [GO:0003674] mol…	GO:0005829 cytosol;GO:0005634 nucleus;GO:0044444 cytoplasmic part	GO:0004869 cysteine-type endopeptidase inhibitor activity;GO:0017124 SH3 domain binding;GO:0004866 endopeptidase inhibitor activity		Cancer-related genes:Candidate cancer biomarkers; Predicted intracellular proteins	[IPR006940] Securin sister-chromatid separation inhibitor	Cytosol (reliability']); Additional: Nucleoli						principal1		MP:0005367 renal/urinary system phenotype; MP:0005376 homeostasis/metabolism phenotype; MP:0005384 cellular phenotype; MP:0005378 growth/size/body region phenotype; MP:0005386 behavior/neurological phenotype; MP:0005387 immune system phenotype; MP:0005389 reproductive system phenotype; MP:0005390 skeleton phenotype; MP:0005397 hematopoietic system phenotype; MP:0005379 endocrine/exocrine gland ph…		OMIM ID:604147 Pituitary tumor-transforming gene 1		Iron;Platelet Count	Arthritis, Rheumatoid;Emotions;Insulin;Lupus Erythematosus, Systemic					Gastric dysplasia; C-cell hyperplasia of thyroid; Columnar Cell Hyperplasia of the Breast; Seborrheic keratosis; Perianal Squamous Intraepithelial Neoplasia; Teratozoospermia; Non-Functioning Pituitary Gland Neoplasm; Bowen's Disease; Growth Hormone-Secreting Pituitary Adenoma; Malignant neoplasm of adrenal cortex; FRAGILE X TREMOR/ATAXIA SYNDROME; POLYARTERITIS NODOSA, CHILDHOOD-ONSET; Polyarter…	187	263	[{"UniProt":"O95997","EnsemblGene":["ENSG00000164611"],"EnsemblTrans":[["ENST00000352433","ENSP00000344936","principal1"],["ENST00000393964","ENSP00000377536","principal1"],["ENST00000520452","ENSP00000430642","principal1"]],"RefSeq":[["NM_001282382","NP_001269311","REVIEWED"],["NM_001282383","NP_001269312","REVIEWED"],["NM_004219","NP_004210","REVIEWED"]],"SwissProt":["PTTG1_HUMAN"]},{"UniProt":…		Distribution: Detected in many; Specificity: Tissue enhanced	Cytoplasmic and nuclear expression in proliferating cells. Most abundant in a subset of spermatocytes in testis and germinal center cells.; antibody: Strong nuclear staining was observed in proliferative cells, e.g. basal crypt cells of the gastrointestinal tract, in cells of the seminiferous ducts and in germinal centers of lymph nodes and tonsils. Cells of the CNS and soft tissues were often ne…	Antibody: Strong nuclear staining was observed in a majority of cells in cases of colorectal cancers, lymphomas, gliomas, head neck cancers and endometrial cancers. Few, or no stained cells were seen in prostate and renal carcinomas.		(ko04114)Oocyte meiosis; (ko04110)Cell cycle; (hsa04114)Oocyte meiosis			(M5901)HALLMARK G2M CHECKPOINT; (M5925)HALLMARK E2F TARGETS
Oncogene	USP6	9098	HRP1|TRE17|TRE2|TRESMCR|Tre-2|USP6-short	ubiquitin specific peptidase 6		chr17:5116032-5175032	GO:0090630 activation of GTPase activity;GO:0016579 protein deubiquitination;GO:0070646 protein modification by small protein removal	[GO:0008150] biological_process; [GO:0009056] catabolic process; [GO:0003674] molecular_function; [GO:0008233] peptidase activity; [GO:0006464] cellular protein modification process; [GO:0005575] cellular_component; [GO:0005737] cytoplasm; [GO:0005622] intracellular; [GO:0005886] plasma membrane; [GO:0043226] organelle; [GO:0031410] cytoplasmic vesicle; [GO:0005768] endosome; [GO:0030234] enzyme …	GO:0055037 recycling endosome;GO:0000323 lytic vacuole;GO:0005764 lysosome	GO:0004197 cysteine-type endopeptidase activity;GO:0004843 thiol-dependent ubiquitin-specific protease activity;GO:0036459 thiol-dependent ubiquitinyl hydrolase activity		Predicted intracellular proteins; Disease related genes; Cancer-related genes; Peptidases:Cysteine-type peptidases; ENZYME proteins:Hydrolases; Enzymes; Potential drug targets	[IPR000195] Rab-GTPase-TBC domain; [IPR001394] Peptidase C19, ubiquitin carboxyl-terminal hydrolase; [IPR018200] Ubiquitin specific protease, conserved site; [IPR028889] Ubiquitin specific protease domain; [IPR035969] Rab-GTPase-TBC domain superfamily; [IPR038765] Papain-like cysteine peptidase superfamily	Vesicles (reliability'])									[ORPHA:477742] Nodular fasciitis	OMIM ID:604334 Ubiquitin-specific protease 6								Giant Cell Lesion of Small Bones; Cranial fasciitis; Fibroma of tendon sheath; Cellular fibroma; Digitorenocerebral Syndrome; Low grade myofibroblastic sarcoma; Benign bone neoplasm; Osteoid osteoma; Pseudotumor; Myositis Ossificans; Chondromatosis, Synovial; Synovial osteochondromatosis; Cherubism; Nodular fasciitis; Dermatofibrosarcoma; Recurrent Childhood Acute Lymphoblastic Leukemia; Giant Ce…	31	58	[{"UniProt":"P35125","EnsemblGene":["ENSG00000129204"],"SwissProt":["UBP6_HUMAN"]}]	testis	Distribution: Detected in some; Specificity: Group enriched			(M86)PID ARF6 PATHWAY
Oncogene	URI1	8725	C19orf2|NNX3|PPP1R19|RMP|URI	URI1 prefoldin like chaperone	This gene encodes member of the prefoldin family of molecular chaperones. The encoded protein functions as a scaffolding protein and plays roles in ubiquitination and transcription, in part though interactions with the RNA polymerase II subunit RPB5. This gene may play a role in multiple malignancies including ovarian cancer and hepatocellular carcinoma. Alternatively spliced transcript variants …	chr19:29923650-30016612	GO:0032515 negative regulation of phosphoprotein phosphatase activity;GO:0035308 negative regulation of protein dephosphorylation;GO:2001243 negative regulation of intrinsic apoptotic signaling pathway	[GO:0005575] cellular_component; [GO:0005622] intracellular; [GO:0043226] organelle; [GO:0005634] nucleus; [GO:0005737] cytoplasm; [GO:0005654] nucleoplasm; [GO:0005829] cytosol; [GO:0005739] mitochondrion; [GO:0003674] molecular_function; [GO:0008150] biological_process; [GO:0006464] cellular protein modification process; [GO:0030234] enzyme regulator activity; [GO:0034641] cellular nitrogen com…	GO:0030425 dendrite;GO:0097447 dendritic tree;GO:0036477 somatodendritic compartment	GO:0004864 protein phosphatase inhibitor activity;GO:0019212 phosphatase inhibitor activity;GO:0000993 RNA polymerase II complex binding		Predicted intracellular proteins	[IPR004127] Prefoldin alpha-like; [IPR009053] Prefoldin	Nucleoplasm (reliability']); Additional: Cytosol								MP:0005370 liver/biliary system phenotype; MP:0005385 cardiovascular system phenotype; MP:0010768 mortality/aging; MP:0005376 homeostasis/metabolism phenotype; MP:0005384 cellular phenotype; MP:0005387 immune system phenotype; MP:0002006 neoplasm		OMIM ID:603494 Prefoldin-like chaperone uri1		Body Weights and Measures;Diabetic Nephropathies;Stroke						Extensively Drug-Resistant Tuberculosis; Small Fiber Neuropathy; Pain Disorder; Enthesitis-Related Arthritis; Tuberculosis, Multidrug-Resistant; gliosarcoma; Early Rheumatoid Arthritis; Neoplasms, Experimental; Herpes NOS; Interstitial Cystitis; Bulbo-Spinal Atrophy, X-Linked; Leigh Disease; Carcinomatosis; Carcinoma, Spindle-Cell; Anaplastic carcinoma; Superficial ulcer; Gonorrhea; Undifferentia…	17	66	[{"UniProt":"O94763","EnsemblGene":["ENSG00000105176"],"SwissProt":["RMP_HUMAN"]}]		Distribution: Detected in all; Specificity: Low tissue specificity	antibody: Most normal tissues showed moderate to strong cytoplasmic positivity. Liver, adipose and muscle tissues were weakly stained or negative.; Cytoplasmic expression in most tissues.	Antibody: Most cancer tissues showed moderate to strong cytoplasmic positivity.
Oncogene	CBFB	865	PEBP2B	core-binding factor subunit beta	The protein encoded by this gene is the beta subunit of a heterodimeric core-binding transcription factor belonging to the PEBP2/CBF transcription factor family which master-regulates a host of genes specific to hematopoiesis (e.g., RUNX1) and osteogenesis (e.g., RUNX2). The beta subunit is a non-DNA binding regulatory subunit; it allosterically enhances DNA binding by alpha subunit as the comple…	chr16:67029149-67101058	GO:0043378 positive regulation of CD8-positive, alpha-beta T cell differentiation;GO:0043376 regulation of CD8-positive, alpha-beta T cell differentiation;GO:2001187 positive regulation of CD8-positive, alpha-beta T cell activation	[GO:0005575] cellular_component; [GO:0005622] intracellular; [GO:0043226] organelle; [GO:0005634] nucleus; [GO:0003674] molecular_function; [GO:0008150] biological_process; [GO:0034641] cellular nitrogen compound metabolic process; [GO:0009058] biosynthetic process; [GO:0003677] DNA binding; [GO:0005654] nucleoplasm; [GO:0030154] cell differentiation; [GO:0048856] anatomical structure development…	GO:0016513 core-binding factor complex;GO:0090575 RNA polymerase II transcription factor complex;GO:0044798 nuclear transcription factor complex	GO:0003713 transcription coactivator activity;GO:0003712 transcription coregulator activity;GO:0043565 sequence-specific DNA binding		Disease related genes; Cancer-related genes:Mutational cancer driver genes; Predicted intracellular proteins; Cancer-related genes:Mutated cancer genes	[IPR003417] Core-binding factor, beta subunit; [IPR036552] Core-binding factor, beta subunit superfamily	Cytosol;Nucleoplasm (reliability'])								MP:0005370 liver/biliary system phenotype; MP:0005385 cardiovascular system phenotype; MP:0010768 mortality/aging; MP:0005376 homeostasis/metabolism phenotype; MP:0005384 cellular phenotype; MP:0005378 growth/size/body region phenotype; MP:0005381 digestive/alimentary phenotype; MP:0005387 immune system phenotype; MP:0003631 nervous system phenotype; MP:0005391 vision/eye phenotype; MP:0005371 li…	[ORPHA:98829] Acute myeloid leukemia with abnormal bone marrow eosinophils inv16p13q22 or t16	OMIM ID:121360 Core-binding factor, beta subunit		Cholesterol, HDL				HP:0004808:Acute myeloid leukemia; HP:0001428:Somatic mutation; HP:0000006:Autosomal dominant inheritance		Sarcoma of mesentery; Acute myelomonocytic leukemia with abnormal eosinophils; Acute myeloid leukemia, inv(16)(p13q22); Myeloid leukemia associated with Down Syndrome; Heterotopic Ossification; Core binding factor acute myeloid leukemia; Preleukemia; Adult Acute Myelomonocytic Leukemia; Childhood Acute Myelomonocytic Leukemia; Granulocytic Sarcoma; Sarcoma, Myeloid; Lobular carcinoma in situ of b…	65	147	[{"UniProt":"Q13951","EnsemblGene":["ENSG00000067955"],"SwissProt":["PEBB_HUMAN"]},{"UniProt":"A0A024R6X2","RefSeq":[["NM_001755","NP_001746","REVIEWED"]],"SwissProt":["A0A024R6X2_HUMAN"]}]		Distribution: Detected in all; Specificity: Low tissue specificity	antibody: Moderate membranous staining was observed in gastrointestinal tract, gall bladder, pancreatic ducts and adrenal cortex. Weak to moderate cytoplasmic staining was observed in kidney, breast, respiratory and squamous epithelia. Remaining normal tissues were generally negative.; Estimation of protein expression could not be performed. View primary data.	Antibody: Moderate to strong luminal membranous positivity was observed in colorectal cancers. Several cases of pancreatic cancers along with a few cases of ovarian, gastric and liver cancers displayed weak to moderate membranous immunoreactivity. Remaining cancer tissues were mainly negative.	(M166)PID ATF2 PATHWAY; (M167)PID AP1 PATHWAY; (M2)PID SMAD2 3NUCLEAR PATHWAY
Oncogene	RUNX1T1	862	AML1-MTG8|AML1T1|CBFA2T1|CDR|ETO|MTG8|ZMYND2	RUNX1 partner transcriptional co-repressor 1	This gene encodes a member of the myeloid translocation gene family which interact with DNA-bound transcription factors and recruit a range of corepressors to facilitate transcriptional repression. The t(8;21)(q22;q22) translocation is one of the most frequent karyotypic abnormalities in acute myeloid leukemia. The translocation produces a chimeric gene made up of the 5'-region of the runt-relate…	chr8:92103451-91954967	GO:0045599 negative regulation of fat cell differentiation;GO:0045598 regulation of fat cell differentiation;GO:0045444 fat cell differentiation	[GO:0008150] biological_process; [GO:0034641] cellular nitrogen compound metabolic process; [GO:0009058] biosynthetic process; [GO:0003674] molecular_function; [GO:0005575] cellular_component; [GO:0005622] intracellular; [GO:0043226] organelle; [GO:0005634] nucleus; [GO:0043167] ion binding; [GO:0005654] nucleoplasm; [GO:0003677] DNA binding; [GO:0030154] cell differentiation	GO:0016363 nuclear matrix;GO:0034399 nuclear periphery;GO:0005654 nucleoplasm	GO:0003714 transcription corepressor activity;GO:0003712 transcription coregulator activity;GO:0140110 transcription regulator activity		Predicted intracellular proteins; Disease related genes; Cancer-related genes	[IPR002893] Zinc finger, MYND-type; [IPR003894] TAFH/NHR1; [IPR013289] CBFA2T family; [IPR013290] Protein CBFA2T1; [IPR014896] NHR2-like; [IPR037249] TAFH/NHR1 domain superfamily	Nucleoplasm (reliability'])						alternative2		MP:0005385 cardiovascular system phenotype; MP:0010768 mortality/aging; MP:0005378 growth/size/body region phenotype; MP:0005386 behavior/neurological phenotype; MP:0005381 digestive/alimentary phenotype; MP:0005387 immune system phenotype; MP:0005389 reproductive system phenotype; MP:0005397 hematopoietic system phenotype; MP:0010771 integument phenotype	[ORPHA:102724] Acute myeloid leukemia with t8	OMIM ID:133435 Runt-related transcription factor 1, translocated to, 1	NK-cell enteropathy; Short stature	Erythrocyte Count;Neuropsychological Tests;Platelet Function Tests;Triglycerides	Affective Disorders, Psychotic;Attention Deficit Disorder with Hyperactivity					Acute myeloid leukemia, t(8;21) (q22;q22); Multiple cranial nerve palsy; Narrow angle; Acute myeloblastic leukemia with t(8;21); Myeloid leukemia associated with Down Syndrome; Trisomy 15; Leukemic Infiltration; Therapy-related acute myeloid leukemia and myelodysplastic syndrome; Endocrine Gland Neoplasms; Mild dementia; Transformation to acute myeloid leukaemia; Core binding factor acute myeloid…	114	175	[{"UniProt":"A0A087WWT6","EnsemblGene":["ENSG00000079102"],"EnsemblTrans":[["ENST00000615601","ENSP00000480500","alternative2"]],"RefSeq":[["NM_001198633","NP_001185562","REVIEWED"]],"UCSC":["uc022axu.1"],"SwissProt":["A0A087WWT6_HUMAN"]},{"UniProt":"A0A0A0MSU1","EnsemblGene":["ENSG00000079102"],"EnsemblTrans":[["ENST00000436581","ENSP00000402257","alternative2"]],"RefSeq":[["NM_001198679","NP_00…	heart	Distribution: Detected in many; Specificity: Tissue enriched	Low nucleolar expression in most tissues.			(ko05221)Acute myeloid leukemia; (hsa05221)Acute myeloid leukemia; (ko05202)Transcriptional misregulation in cancer
Oncogene	RUNX1	861	AML1|AML1-EVI-1|AMLCR1|CBF2alpha|CBFA2|EVI-1|PEBP2aB|PEBP2alpha	RUNX family transcription factor 1	Core binding factor (CBF) is a heterodimeric transcription factor that binds to the core element of many enhancers and promoters. The protein encoded by this gene represents the alpha subunit of CBF and is thought to be involved in the development of normal hematopoiesis. Chromosomal translocations involving this gene are well-documented and have been associated with several types of leukemia. Th…	chr21:35049334-34787801	GO:0043378 positive regulation of CD8-positive, alpha-beta T cell differentiation;GO:0043376 regulation of CD8-positive, alpha-beta T cell differentiation;GO:0030854 positive regulation of granulocyte differentiation	[GO:0003674] molecular_function; [GO:0003677] DNA binding; [GO:0008150] biological_process; [GO:0034641] cellular nitrogen compound metabolic process; [GO:0009058] biosynthetic process; [GO:0005575] cellular_component; [GO:0005622] intracellular; [GO:0043226] organelle; [GO:0005634] nucleus; [GO:0043167] ion binding; [GO:0003700] DNA-binding transcription factor activity; [GO:0005654] nucleoplasm…	GO:0016513 core-binding factor complex;GO:0090575 RNA polymerase II transcription factor complex;GO:0044798 nuclear transcription factor complex	GO:0001228 DNA-binding transcription activator activity, RNA polymerase II-specific;GO:0000978 RNA polymerase II proximal promoter sequence-specific DNA binding;GO:0000987 proximal promoter sequence-specific DNA binding		Predicted intracellular proteins; Disease related genes; Transcription factors:Immunoglobulin fold; Cancer-related genes:Mutational cancer driver genes; Cancer-related genes:Mutated cancer genes	[IPR000040] Acute myeloid leukemia 1 protein (AML1)/Runt; [IPR008967] p53-like transcription factor, DNA-binding; [IPR012346] p53/RUNT-type transcription factor, DNA-binding domain superfamily; [IPR013524] Runt domain; [IPR013711] Runx, C-terminal domain; [IPR016554] Runt-related transcription factor RUNX; [IPR027384] Runx, central domain superfamily	Nucleoplasm (reliability']); Additional: Vesicles					yes			MP:0005370 liver/biliary system phenotype; MP:0005385 cardiovascular system phenotype; MP:0010768 mortality/aging; MP:0005376 homeostasis/metabolism phenotype; MP:0005384 cellular phenotype; MP:0005378 growth/size/body region phenotype; MP:0005386 behavior/neurological phenotype; MP:0005387 immune system phenotype; MP:0002006 neoplasm; MP:0003631 nervous system phenotype; MP:0005390 skeleton phen…	[ORPHA:102724] Acute myeloid leukemia with t8; [ORPHA:521] Chronic myeloid leukemia; [ORPHA:71290] Familial platelet disorder with associated myeloid malignancy; [ORPHA:248340] Isolated delta-storage pool disease; [ORPHA:99860] Precursor B-cell acute lymphoblastic leukemia	OMIM ID:151385 Runt-related transcription factor 1	Familial platelet disorder with associated myeloid malignancy; Thrombocytopenia; Storage pool disease of platelets; Pancytopenia; Hereditary thrombocytopenia and hematologic cancer predisposition syndrome; not specified; Acute myeloid leukemia	Bilirubin;Stroke;Vitamin D	Alopecia;Eicosapentaenoic Acid;Esophageal Neoplasms;Esophageal Squamous Cell Carcinoma;Pre-Eclampsia;S-(3-hydroxypropyl)cysteine N-acetate;Smoking;Vaccine Potency		Acute myeloid leukemia: likely pathogenic; Clinvar: phenotype not specified: likely pathogenic,pathogenic,uncertain significance; Familial platelet disorder with associated myeloid malignancy: likely pathogenic,pathogenic,uncertain significance; Leukemia, acute myeloid, m0 subtype: pathogenic,uncertain significance; Transient myeloproliferative disorder of down syndrome: pathogenic,uncertain sign…	HP:0012527:Abnormal alpha granule content; HP:0012529:Abnormal dense granule content; HP:0004845:Acute monocytic leukemia; HP:0001912:Abnormal basophil morphology; HP:0005547:Myeloproliferative disorder; HP:0003540:Impaired platelet aggregation; HP:0004396:Poor appetite; HP:0001894:Thrombocytosis; HP:0003006:Neuroblastoma; HP:0004808:Acute myeloid leukemia; HP:0003010:Prolonged bleeding time; HP:…		Abnormal alpha granule content; Abnormal dense granule content; Hypercellular bone marrow; recurrent childhood acute myeloid leukemia; Acute lymphoblastic leukemia, in relapse; Multiple cranial nerve palsy; Abnormal basophil morphology; Autoimmune lung disease; Inherited platelet disorder; Acute myeloblastic leukemia with t(8;21); Acute myeloid leukemia, inv(16)(p13q22); Alpha-Thalassemia Myelody…	600	733	[{"UniProt":"Q01196","EnsemblGene":["ENSG00000159216"],"SwissProt":["RUNX1_HUMAN"]}]		Distribution: Detected in all; Specificity: Tissue enhanced	Nuclear expression in several tissues.; antibody: Moderate nuclear positivity was observed in breast, urothelium, glandular cells of cervix, respiratory epithelium, small intestine, lymphoid and inflammatory cells. Parietal cells of stomach showed moderate cytoplasmic staining. Remaining normal tissues were in general weakly stained or negative.	Antibody: Malignant cells generally showed weak to moderate nuclear staining, additional cytoplasmic positivity was observed in a few cases. Most cases of malignant gliomas, testicular, renal and ovarian cancers were negative.	(M236)PID DELTA NP63 PATHWAY; (M2)PID SMAD2 3NUCLEAR PATHWAY	(ko05221)Acute myeloid leukemia; (hsa05221)Acute myeloid leukemia; (ko05220)Chronic myeloid leukemia			(M5942)HALLMARK UV RESPONSE DN
Oncogene	CARD11	84433	BENTA|BIMP3|CARMA1|IMD11|IMD11A|PPBL	caspase recruitment domain family member 11	The protein encoded by this gene belongs to the membrane-associated guanylate kinase (MAGUK) family, a class of proteins that functions as molecular scaffolds for the assembly of multiprotein complexes at specialized regions of the plasma membrane. This protein is also a member of the CARD protein family, which is defined by carrying a characteristic caspase-associated recruitment domain (CARD). …	chr7:3043867-2906142	GO:0046710 GDP metabolic process;GO:0050862 positive regulation of T cell receptor signaling pathway;GO:0046037 GMP metabolic process	[GO:0003674] molecular_function; [GO:0008150] biological_process; [GO:0008219] cell death; [GO:0034641] cellular nitrogen compound metabolic process; [GO:0009058] biosynthetic process; [GO:0005575] cellular_component; [GO:0005737] cytoplasm; [GO:0005622] intracellular; [GO:0005886] plasma membrane; [GO:0002376] immune system process; [GO:0007165] signal transduction; [GO:0030154] cell differentia…	GO:0032449 CBM complex;GO:0001772 immunological synapse;GO:0045121 membrane raft	GO:0004385 guanylate kinase activity;GO:0050700 CARD domain binding;GO:0050145 nucleoside monophosphate kinase activity		Disease related genes; Predicted intracellular proteins; Cancer-related genes:Mutated cancer genes	[IPR001315] CARD domain; [IPR011029] Death-like domain superfamily; [IPR027417] P-loop containing nucleoside triphosphate hydrolase; [IPR033538] Caspase recruitment domain-containing protein 11; [IPR036034] PDZ superfamily; [IPR042141] CARD11, CARD domain; [IPR001478] PDZ domain							principal1		MP:0005376 homeostasis/metabolism phenotype; MP:0005384 cellular phenotype; MP:0005378 growth/size/body region phenotype; MP:0005387 immune system phenotype; MP:0005397 hematopoietic system phenotype; MP:0010771 integument phenotype; MP:0005388 respiratory system phenotype	[ORPHA:464336] BENTA disease; [ORPHA:300324] Persistent polyclonal B-cell lymphocytosis; [ORPHA:357237] Severe combined immunodeficiency due to CARD11 deficiency	OMIM ID:607210 Caspase recruitment domain-containing protein 11	Immunodeficiency 11; B-cell expansion with NFKB and T-cell anergy; IMMUNODEFICIENCY 11B WITH ATOPIC DERMATITIS	Blood Pressure;Fibrinogen;Platelet Function Tests;alpha-carotene	Bronchodilator Agents;Dermatitis, Atopic;Lung Volume Measurements;Neuroticism;Rest;White Matter		B-cell expansion with nfkb and t-cell anergy: pathogenic; Clinvar: phenotype not specified: likely pathogenic,pathogenic; Immunodeficiency 11: pathogenic; Immunodeficiency 11b with atopic dermatitis: likely pathogenic,pathogenic	HP:0001047:Atopic dermatitis; HP:0100827:Lymphocytosis; HP:0002850:Decreased circulating total IgM; HP:0001880:Eosinophilia; HP:0004313:Decreased antibody level in blood; HP:0002090:Pneumonia; HP:0002099:Asthma; HP:0002719:Recurrent infections; HP:0002721:Immunodeficiency; HP:0002205:Recurrent respiratory infections; HP:0001744:Splenomegaly; HP:0003593:Infantile onset; HP:0000006:Autosomal domina…		IMMUNODEFICIENCY 11; IMMUNODEFICIENCY 11B WITH ATOPIC DERMATITIS; Autosomal recessive SCID; B-CELL EXPANSION WITH NFKB AND T-CELL ANERGY; Extranodal marginal zone B-cell lymphomas (low grade B-cell); Persistent Polyclonal B-Cell Lymphocytosis; Diffuse Large B-Cell Lymphoma Germinal Center B-Cell Type; Granulomatous Slack Skin; Omenn Syndrome; Eczema, Infantile; Activated B-cell type diffuse large…	77	118	[{"UniProt":"Q9BXL7","EnsemblGene":["ENSG00000198286"],"EnsemblTrans":[["ENST00000396946","ENSP00000380150","principal1"]],"RefSeq":[["NM_001324281","NP_001311210","REVIEWED"],["NM_032415","NP_115791","REVIEWED"],["XM_011515586","XP_011513888"]],"UCSC":["uc003smv.5"],"SwissProt":["CAR11_HUMAN"]},{"UniProt":"A0A024R854","RefSeq":[["NM_001324281","NP_001311210","REVIEWED"],["NM_032415","NP_115791",…	lymph_node	Distribution: Detected in many; Specificity: Tissue enhanced	Cytoplasmic expression in subsets of lymphoid cells in several tissues.; antibody: Most normal tissues showed weak to moderate cytoplasmic and/or nuclear positivity. Bone marrow, glial cells, islets of Langerhans and soft tissues were negative.	Antibody: Cancer tissues showed weak to moderate cytoplasmic and/or nuclear positivity. Several cases of carcinoids and prostate cancers were negative.	(M88)PID CD8 TCR PATHWAY; (M10)PID BCR 5PATHWAY; (M34)PID TCR PATHWAY	(ko04662)B cell receptor signaling pathway; (hsa04662)B cell receptor signaling pathway; (ko04064)NF-kappa B signaling pathway
Oncogene	GFI1B	8328	BDPLT17|ZNF163B	growth factor independent 1B transcriptional repressor	This gene encodes a zinc-finger containing transcriptional regulator that is primarily expressed in cells of hematopoietic lineage. The encoded protein complexes with numerous other transcriptional regulatory proteins including GATA-1, runt-related transcription factor 1 and histone deacetylases to control expression of genes involved in the development and maturation of erythrocytes and megakary…	chr9:132945531-132991697	GO:2000134 negative regulation of G1/S transition of mitotic cell cycle;GO:1902807 negative regulation of cell cycle G1/S phase transition;GO:2000045 regulation of G1/S transition of mitotic cell cycle	[GO:0008150] biological_process; [GO:0034641] cellular nitrogen compound metabolic process; [GO:0009058] biosynthetic process; [GO:0003674] molecular_function; [GO:0005575] cellular_component; [GO:0005622] intracellular; [GO:0043226] organelle; [GO:0005634] nucleus; [GO:0043167] ion binding; [GO:0005654] nucleoplasm; [GO:0005886] plasma membrane; [GO:0003677] DNA binding; [GO:0051276] chromosome …	GO:0016363 nuclear matrix;GO:0034399 nuclear periphery;GO:0005667 transcription factor complex	GO:0001085 RNA polymerase II transcription factor binding;GO:0001228 DNA-binding transcription activator activity, RNA polymerase II-specific;GO:0008134 transcription factor binding		Disease related genes; Transcription factors:Zinc-coordinating DNA-binding domains; Predicted intracellular proteins	[IPR013087] Zinc finger C2H2-type; [IPR036236] Zinc finger C2H2 superfamily; [IPR037044] Zinc finger protein Gfi-1b	Nucleoplasm (reliability'])						alternative2		MP:0005385 cardiovascular system phenotype; MP:0010768 mortality/aging; MP:0005376 homeostasis/metabolism phenotype; MP:0005384 cellular phenotype; MP:0005387 immune system phenotype; MP:0005397 hematopoietic system phenotype; MP:0010771 integument phenotype; MP:0005380 embryo phenotype	[ORPHA:734] Alpha delta granule deficiency; [ORPHA:140957] Autosomal dominant macrothrombocytopenia; [ORPHA:721] GRAY PLATELET SYNDROME	OMIM ID:604383 Growth factor-independent 1b	Storage pool disease of platelets; Inborn genetic diseases; Platelet-type bleeding disorder 17		Bipolar Disorder;Calcium		Clinvar: phenotype not specified: pathogenic; Inborn genetic diseases: pathogenic; Platelet-type bleeding disorder 17: pathogenic	HP:0012526:Absence of alpha granules; HP:0003337:Reduced prothrombin consumption; HP:0000140:Abnormality of the menstrual cycle; HP:0011974:Myelofibrosis; HP:0031364:Ecchymosis; HP:0003010:Prolonged bleeding time; HP:0000967:Petechiae; HP:0002863:Myelodysplasia; HP:0000421:Epistaxis; HP:0002239:Gastrointestinal hemorrhage; HP:0000978:Bruising susceptibility; HP:0001873:Thrombocytopenia; HP:000382…		Absence of alpha granules; Reduced prothrombin consumption; Thrombasthenia-Thrombocytopenia, Hereditary; Platelet alpha-Granule Deficiency; Autosomal dominant macrothrombocytopenia; Abnormality of the menstrual cycle; Arthrogryposis with renal dysfunction and cholestasis syndrome; Arthrogryposis, renal dysfunction, and cholestasis 1; Platelet Storage Pool Deficiency; Hepatic Vein Thrombosis; Budd…	34	49	[{"UniProt":"A0A024R8F3","EnsemblGene":["ENSG00000165702"],"EnsemblTrans":[["ENST00000636137","ENSP00000490303","alternative2"]],"RefSeq":[["XM_006717297","XP_006717360","MODEL"],["XM_011519068","XP_011517370","MODEL"],["XM_011519069","XP_011517371","MODEL"],["XM_017015175","XP_016870664","MODEL"]],"SwissProt":["A0A024R8F3_HUMAN"]},{"UniProt":"Q5VTD9","EnsemblGene":["ENSG00000165702"],"SwissProt"…	liver;spleen	Distribution: Detected in some; Specificity: Group enriched	antibody: Strong nuclear staining was observed in a subset of bone marrow poietic cells. All other cell types were negative.; Nuclear expression in subsets of hematopoietic cells.	Antibody: All cancer tissues were negative.
Oncogene	TCL1A	8115	TCL1	TCL1 family AKT coactivator A	Overexpression of the TCL1 gene in humans has been implicated in the development of mature T cell leukemia, in which chromosomal rearrangements bring the TCL1 gene in close proximity to the T-cell antigen receptor (TCR)-alpha (MIM 186880) or TCR-beta (MIM 186930) regulatory elements (summarized by Virgilio et al., 1998 [PubMed 9520462]). In normal T cells TCL1 is expressed in CD4-/CD8- cells, but…	chr14:95714155-95694160	GO:0010918 positive regulation of mitochondrial membrane potential;GO:0045838 positive regulation of membrane potential;GO:0051881 regulation of mitochondrial membrane potential	[GO:0003674] molecular_function; [GO:0030234] enzyme regulator activity; [GO:0008150] biological_process; [GO:0006464] cellular protein modification process; [GO:0005575] cellular_component; [GO:0005622] intracellular; [GO:0043226] organelle; [GO:0005634] nucleus; [GO:0005737] cytoplasm; [GO:0008219] cell death; [GO:0005783] endoplasmic reticulum; [GO:0005654] nucleoplasm; [GO:0005829] cytosol; […	GO:0005783 endoplasmic reticulum;GO:0005654 nucleoplasm;GO:0012505 endomembrane system	GO:0043539 protein serine/threonine kinase activator activity;GO:0030295 protein kinase activator activity;GO:0019209 kinase activator activity		Predicted intracellular proteins; Disease related genes; Cancer-related genes	[IPR004832] TCL1/MTCP1; [IPR036672] TCL1/MTCP1 superfamily	Cytosol;Endoplasmic reticulum (reliability']); Additional: Nucleoplasm						principal1		MP:0005389 reproductive system phenotype	[ORPHA:99861] Precursor T-cell acute lymphoblastic leukemia	OMIM ID:186960 T-cell leukemia/lymphoma 1a		Body Height;C-Reactive Protein;Child Development Disorders, Pervasive;Personality;Platelet Function Tests;Sodium;Stroke	Aromatase Inhibitors;Neutrophils;Y Chromosome					Precursor Lymphoid Neoplasm; Medulloblastoma with extensive nodularity; T-cell lymphoblastic leukemia/lymphoma; Retroperitoneal liposarcoma; Autoimmune colitis; Hyperplastic lymph node; Hepatosplenic T-cell lymphoma; Primary cutaneous B-cell lymphoma; Anaplastic large cell lymphoma, ALK negative; CLL progression; Chronic leukemia (category); Mycosis fungoides/Sezary syndrome NOS; Lymphoma, AIDS-R…	62	88	[{"UniProt":"P56279","EnsemblGene":["ENSG00000100721"],"EnsemblTrans":[["ENST00000402399","ENSP00000385036","principal1"],["ENST00000554012","ENSP00000451506","principal1"],["ENST00000555202","ENSP00000450496","principal1"],["ENST00000556450","ENSP00000450701","principal1"]],"RefSeq":[["NM_001098725","NP_001092195","VALIDATED"],["NM_021966","NP_068801","VALIDATED"],["XM_017021676","XP_016877165",…	lymph_node	Distribution: Detected in some; Specificity: Group enriched	Distinct nuclear and cytoplasmic expression in subsets of immune cells in the mantle zone.; antibody: Lymphoid cells in lymphatic tissues, cells in seminiferus ducts and adrenal gland showed moderate to strong cytoplasmic positivity. Remaining normal cells were weakly stained or negative.	Antibody: A few lymphoma and testis cancer cases showed strong cytoplasmic positivity. Remaining cancer cells were weakly stained or negative.		(ko04151)PI3K-Akt signaling pathway; (hsa04151)PI3K-Akt signaling pathway			(M5956)HALLMARK KRAS SIGNALING DN
Oncogene	HMGA2	8091	BABL|HMGI-C|HMGIC|LIPO|SRS5|STQTL9	high mobility group AT-hook 2	This gene encodes a protein that belongs to the non-histone chromosomal high mobility group (HMG) protein family. HMG proteins function as architectural factors and are essential components of the enhancesome. This protein contains structural DNA-binding domains and may act as a transcriptional regulating factor. Identification of the deletion, amplification, and rearrangement of this gene that a…	chr12:65824460-65966291	GO:0003131 mesodermal-endodermal cell signaling;GO:2000685 positive regulation of cellular response to X-ray;GO:2000683 regulation of cellular response to X-ray	[GO:0008150] biological_process; [GO:0048856] anatomical structure development; [GO:0048646] anatomical structure formation involved in morphogenesis; [GO:0006950] response to stress; [GO:0007568] aging; [GO:0008283] cell population proliferation; [GO:0005575] cellular_component; [GO:0005622] intracellular; [GO:0043226] organelle; [GO:0005634] nucleus; [GO:0007049] cell cycle; [GO:0008219] cell d…	GO:0035985 senescence-associated heterochromatin focus;GO:0071141 SMAD protein complex;GO:0000792 heterochromatin	GO:0035501 MH1 domain binding;GO:0035500 MH2 domain binding;GO:0051575 5'-deoxyribose-5-phosphate lyase activity		Predicted intracellular proteins; Cancer-related genes:Candidate cancer biomarkers; Disease related genes; Transcription factors:beta-Sheet binding to DNA	[IPR000116] High mobility group protein HMGA; [IPR000637] HMG-I/HMG-Y, DNA-binding, conserved site; [IPR017956] AT hook, DNA-binding motif	Nucleoli;Nucleoplasm (reliability'])					yes			MP:0005376 homeostasis/metabolism phenotype; MP:0005384 cellular phenotype; MP:0005378 growth/size/body region phenotype; MP:0005386 behavior/neurological phenotype; MP:0005389 reproductive system phenotype; MP:0003631 nervous system phenotype; MP:0005377 hearing/vestibular/ear phenotype; MP:0005371 limbs/digits/tail phenotype; MP:0005379 endocrine/exocrine gland phenotype; MP:0010771 integument …	[ORPHA:94063] 12q14 microdeletion syndrome; [ORPHA:99970] Dedifferentiated liposarcoma; [ORPHA:454821] Pleomorphic salivary gland adenoma; [ORPHA:99971] Well-differentiated liposarcoma	OMIM ID:600698 High mobility group at-hook 2	Silver-Russell syndrome 5; Russell-Silver syndrome		Alzheimer Disease;Aorta;Axial Length, Eye;Birth Weight;Body Height;Body Mass Index;Brain;Bronchodilator Agents;Chin;Diabetes Mellitus, Type 2;Emotions;Head;Hip;Lung Volume Measurements;Odontogenesis;Polycystic Ovary Syndrome;Tooth Eruption;Waist Circumference		Russell-silver syndrome: pathogenic	HP:0010739:Osteopoikilosis; HP:0000131:Uterine leiomyoma; HP:0005288:Abnormality of the nares; HP:0012211:Abnormal renal physiology; HP:0003396:Syringomyelia; HP:0002579:Gastrointestinal dysmotility; HP:0001743:Abnormality of the spleen; HP:0000086:Ectopic kidney; HP:0002308:Arnold-Chiari malformation; HP:0000085:Horseshoe kidney; HP:0000953:Hyperpigmentation of the skin; HP:0002566:Intestinal ma…		Benign Mesenchymoma; Lipoma of breast; Lipomatous hamartoma; Neoplasms, Connective Tissue; Odontogenic myxofibroma; Vaginal Leiomyoma; Vulvar Deep Aggressive Angiomyxoma; endometrial polyp benign; 12q14 microdeletion syndrome; Birth length; Myolipoma; Parosteal lipoma; Conventional Lipoma; Hamartoma of lung; Intramuscular lipoma; Meigs Syndrome; Pulmonary lymphangiomyomatosis; Radiolabeled somato…	339	407	[{"UniProt":"F5H2A4","EnsemblGene":["ENSG00000149948"],"EnsemblTrans":[["ENST00000393577","ENSP00000377205",""]],"RefSeq":[["NM_001300918","NP_001287847","REVIEWED"]],"UCSC":["uc058qmd.1"],"SwissProt":["F5H2A4_HUMAN"]},{"UniProt":"F5H6H0","EnsemblGene":["ENSG00000149948"],"EnsemblTrans":[["ENST00000536545","ENSP00000437621",""]],"RefSeq":[["NM_001300919","NP_001287848","REVIEWED"]],"UCSC":["uc001…	larynx;small_intestine	Distribution: Detected in many; Specificity: Tissue enhanced	antibody: Most normal tissues showed weak to moderate nuclear positivity in varying fractions of cells. Spermatogonia, glial cells and trophoblastic cells were strongly stained.; Nuclear expression in most tissues.	Antibody: Several cases of most cancers showed weak to moderate nuclear positivity. Strong staining was observed in a few testis, urothelial, stomach, pancreatic and liver cancers.		(ko05202)Transcriptional misregulation in cancer; (hsa05202)Transcriptional misregulation in cancer; (ko05206)MicroRNAs in cancer
Oncogene	NCOA4	8031	ARA70|ELE1|PTC3|RFG	nuclear receptor coactivator 4	This gene encodes an androgen receptor coactivator. The encoded protein interacts with the androgen receptor in a ligand-dependent manner to enhance its transcriptional activity. Chromosomal translocations between this gene and the ret tyrosine kinase gene, also located on chromosome 10, have been associated with papillary thyroid carcinoma. Alternatively spliced transcript variants have been des…	chr10:46030623-46005088	GO:0071394 cellular response to testosterone stimulus;GO:0071391 cellular response to estrogen stimulus;GO:0006622 protein targeting to lysosome	[GO:0008150] biological_process; [GO:0042592] homeostatic process; [GO:0003674] molecular_function; [GO:0034641] cellular nitrogen compound metabolic process; [GO:0009058] biosynthetic process; [GO:0005575] cellular_component; [GO:0005622] intracellular; [GO:0043226] organelle; [GO:0005634] nucleus; [GO:0000003] reproduction; [GO:0048856] anatomical structure development; [GO:0005773] vacuole; [G…	GO:0044754 autolysosome;GO:0005767 secondary lysosome;GO:0005776 autophagosome	GO:0003713 transcription coactivator activity;GO:0003712 transcription coregulator activity;GO:0140110 transcription regulator activity		Disease related genes; Cancer-related genes:Mutational cancer driver genes; Predicted intracellular proteins	[IPR022174] Nuclear coactivator; [IPR039947] Nuclear receptor coactivator 4	Nucleoli (reliability']); Additional: Cytosol;Golgi apparatus								MP:0005376 homeostasis/metabolism phenotype; MP:0005384 cellular phenotype	[ORPHA:146] Differentiated thyroid carcinoma	OMIM ID:601984 Nuclear receptor coactivator 4			Erythrocyte Count;Erythrocyte Indices					Struma Ovarii; Mammary Analogue Secretory Carcinoma; Spindle Cell Neoplasm; Mixed follicular and papillary thyroid carcinoma; Follicular Variant Thyroid Gland Papillary Carcinoma; Salivary duct carcinoma; Multiple Endocrine Neoplasia Type 2a; Substance Withdrawal Syndrome; Alopecia, Male Pattern; Androgenetic Alopecia; Thyroid Nodule; Autoimmune thyroiditis; androgen independent prostate cancer; …	38	82	[{"UniProt":"Q13772","EnsemblGene":["ENSG00000266412"],"SwissProt":["NCOA4_HUMAN"]},{"UniProt":"A0A024QZI5","RefSeq":[["NM_001145262","NP_001138734","REVIEWED"],["NM_001145263","NP_001138735","REVIEWED"],["NM_005437","NP_005428","REVIEWED"]],"SwissProt":["A0A024QZI5_HUMAN"]},{"UniProt":"B2R5V0","RefSeq":[["NM_001145263","NP_001138735","REVIEWED"]],"SwissProt":["B2R5V0_HUMAN"]},{"UniProt":"Q96E88"…		Distribution: Detected in all; Specificity: Tissue enhanced	Cytoplasmic expression in several tissues.		(M58)PID AR PATHWAY	(ko05216)Thyroid cancer; (hsa05216)Thyroid cancer; (ko04216)Ferroptosis			(M5908)HALLMARK ANDROGEN RESPONSE; (M5945)HALLMARK HEME METABOLISM
Oncogene	KAT6A	7994	ARTHS|MOZ|MRD32|MYST-3|MYST3|RUNXBP2|ZC2HC6A|ZNF220	lysine acetyltransferase 6A	This gene encodes a member of the MOZ, YBFR2, SAS2, TIP60 family of histone acetyltransferases. The protein is composed of a nuclear localization domain, a double C2H2 zinc finger domain that binds to acetylated histone tails, a histone acetyl-transferase domain, a glutamate/aspartate-rich region, and a serine- and methionine-rich transactivation domain. It is part of a complex that acetylates ly…	chr8:42051988-41929479	GO:0043966 histone H3 acetylation;GO:0043967 histone H4 acetylation;GO:0090398 cellular senescence	[GO:0003674] molecular_function; [GO:0003677] DNA binding; [GO:0008150] biological_process; [GO:0034641] cellular nitrogen compound metabolic process; [GO:0009058] biosynthetic process; [GO:0005575] cellular_component; [GO:0005622] intracellular; [GO:0043226] organelle; [GO:0005634] nucleus; [GO:0032991] protein-containing complex; [GO:0005694] chromosome; [GO:0016746] transferase activity, trans…	GO:0070776 MOZ/MORF histone acetyltransferase complex;GO:0070775 H3 histone acetyltransferase complex;GO:0000123 histone acetyltransferase complex	GO:0004402 histone acetyltransferase activity;GO:0061733 peptide-lysine-N-acetyltransferase activity;GO:0034212 peptide N-acetyltransferase activity		Predicted intracellular proteins; Disease related genes; Transcription factors:Zinc-coordinating DNA-binding domains; Cancer-related genes; Enzymes; Potential drug targets; ENZYME proteins:Transferases	[IPR001965] Zinc finger, PHD-type; [IPR002717] Histone acetyltransferase domain, MYST-type; [IPR005818] Linker histone H1/H5, domain H15; [IPR011011] Zinc finger, FYVE/PHD-type; [IPR013083] Zinc finger, RING/FYVE/PHD-type; [IPR016181] Acyl-CoA N-acyltransferase; [IPR019787] Zinc finger, PHD-finger; [IPR031280] Histone acetyltransferase KAT6A; [IPR036388] Winged helix-like DNA-binding domain super…	Nuclear speckles (reliability']); Additional: Cytosol;Nucleoli						principal3		MP:0005370 liver/biliary system phenotype; MP:0005385 cardiovascular system phenotype; MP:0010768 mortality/aging; MP:0005376 homeostasis/metabolism phenotype; MP:0005384 cellular phenotype; MP:0005378 growth/size/body region phenotype; MP:0005386 behavior/neurological phenotype; MP:0005381 digestive/alimentary phenotype; MP:0005387 immune system phenotype; MP:0005389 reproductive system phenotyp…	[ORPHA:370026] Acute myeloid leukemia with t8; [ORPHA:457193] Autosomal dominant intellectual disability-craniofacial anomalies-cardiac defects syndrome	OMIM ID:601408 Lysine acetyltransferase 6a	Mental retardation, autosomal dominant 32; KAT6A syndrome; History of neurodevelopmental disorder; Congenital bilateral ptosis; Narrow mouth; Wide nose; Autistic behavior; Atonic seizures; Epicanthus inversus; Hypoplastic philtrum; Focal tonic seizures; Syndromic intellectual disability; Inborn genetic diseases	Platelet Function Tests		[616268] MENTAL RETARDATION AUTOSOMAL DOMINANT 32	Clinvar: phenotype not specified: likely pathogenic,pathogenic,uncertain significance; History of neurodevelopmental disorder: pathogenic; Inborn genetic diseases: pathogenic; Kat6a syndrome: pathogenic; Mental retardation, autosomal dominant 32: likely pathogenic,pathogenic,uncertain significance; Syndromic intellectual disability: pathogenic	HP:0007678:Lacrimal duct stenosis; HP:0002643:Neonatal respiratory distress; HP:0004467:Preauricular pit; HP:0000308:Microretrognathia; HP:0001601:Laryngomalacia; HP:0003552:Muscle stiffness; HP:0001357:Plagiocephaly; HP:0002566:Intestinal malrotation; HP:0000341:Narrow forehead; HP:0001363:Craniosynostosis; HP:0002714:Downturned corners of mouth; HP:0000455:Broad nasal tip; HP:0100704:Cerebral v…		MENTAL RETARDATION, AUTOSOMAL DOMINANT 32; Acute myeloid leukemia with t(8;16)(p11;p13) translocation; Leukemic infiltration of skin; Stenosis of nasolacrimal duct; obsolete Abnormal heart morphology; Protanomaly; Adult Acute Myelomonocytic Leukemia; Childhood Acute Myelomonocytic Leukemia; Hypoplastic fingernail; Acute monocytic/monoblastic leukemia; Histiocytosis haematophagic; Mixed phenotype …	34	69	[{"UniProt":"Q92794","EnsemblGene":["ENSG00000083168"],"EnsemblTrans":[["ENST00000265713","ENSP00000265713","principal3"],["ENST00000396930","ENSP00000380136","principal3"]],"RefSeq":[["NM_006766","NP_006757","REVIEWED"],["XM_017013863","XP_016869352","MODEL"],["XM_017013864","XP_016869353","MODEL"]],"UCSC":["uc003xon.4"],"SwissProt":["KAT6A_HUMAN"]},{"UniProt":"A5PLL3","EnsemblGene":["ENSG000000…		Distribution: Detected in all; Specificity: Low tissue specificity	Nuclear expression in all tissues.			(ko04550)Signaling pathways regulating pluripotency of stem cells; (hsa04550)Signaling pathways regulating pluripotency of stem cells
Oncogene	DEK	7913	D6S231E	DEK proto-oncogene	This gene encodes a protein with one SAP domain. This protein binds to cruciform and superhelical DNA and induces positive supercoils into closed circular DNA, and is also involved in splice site selection during mRNA processing. Chromosomal aberrations involving this region, increased expression of this gene, and the presence of antibodies against this protein are all associated with various dis…	chr6:18264541-18223860	GO:2001032 regulation of double-strand break repair via nonhomologous end joining;GO:0045815 positive regulation of gene expression, epigenetic;GO:2000779 regulation of double-strand break repair	[GO:0005575] cellular_component; [GO:0005622] intracellular; [GO:0043226] organelle; [GO:0005634] nucleus; [GO:0003674] molecular_function; [GO:0003723] RNA binding; [GO:0005654] nucleoplasm; [GO:0003677] DNA binding; [GO:0008150] biological_process; [GO:0051276] chromosome organization; [GO:0042393] histone binding; [GO:0007165] signal transduction; [GO:0034641] cellular nitrogen compound metabo…	GO:0043292 contractile fiber;GO:0099512 supramolecular fiber;GO:0099081 supramolecular polymer	GO:0042393 histone binding;GO:0003723 RNA binding;GO:0003677 DNA binding		Cancer-related genes:Candidate cancer biomarkers; Disease related genes; Predicted intracellular proteins	[IPR003034] SAP domain; [IPR014876] DEK, C-terminal; [IPR036361] SAP domain superfamily	Nucleoplasm (reliability'])					yes			MP:0010768 mortality/aging; MP:0005376 homeostasis/metabolism phenotype; MP:0005378 growth/size/body region phenotype; MP:0005381 digestive/alimentary phenotype; MP:0002006 neoplasm; MP:0005382 craniofacial phenotype	[ORPHA:402014] Acute myeloid leukemia with t6	OMIM ID:125264 Dek oncogene			thiopurine methyltransferase					Polyarticular juvenile idiopathic arthritis; Infant Acute Undifferentiated Leukemia; Iridocyclitis; Age-related cognitive decline; Human immunodeficiency virus, type 2 [HIV-2] infection in conditions classified elsewhere and of unspecified site; Laryngeal neoplasm; Tongue Neoplasms; Chemical Carcinogenesis; Acute Undifferentiated Leukemia; Childhood Hepatocellular Carcinoma; Adult Hepatocellular …	89	174	[{"UniProt":"H0Y993","EnsemblGene":["ENSG00000124795"],"EnsemblTrans":[["ENST00000507591","ENSP00000423427",""]],"RefSeq":[["XM_017011273","XP_016866762","MODEL"]],"UCSC":["uc063mbr.1"],"SwissProt":["H0Y993_HUMAN"]},{"UniProt":"P35659","EnsemblGene":["ENSG00000124795"],"SwissProt":["DEK_HUMAN"]}]		Distribution: Detected in all; Specificity: Low tissue specificity	Ubiquitous nuclear expression.; antibody: Moderate nuclear/nucleolar positivity was displayed in normal tissues. Additional cytoplasmic positivity was seen in Purkinje cells, colon, cardiac myocytes and ovarian follicle cells.	Antibody: Moderate nuclear/nucleolar positivity was observed in most cancer tissues. Several lymphomas were weakly stained.					(M5925)HALLMARK E2F TARGETS; (M5926)HALLMARK MYC TARGETS V1
Oncogene	YES1	7525	HsT441|P61-YES|Yes|c-yes	YES proto-oncogene 1, Src family tyrosine kinase	This gene is the cellular homolog of the Yamaguchi sarcoma virus oncogene. The encoded protein has tyrosine kinase activity and belongs to the src family of proteins. This gene lies in close proximity to thymidylate synthase gene on chromosome 18, and a corresponding pseudogene has been found on chromosome 22. [provided by RefSeq, Jul 2008]	chr18:812846-721588	GO:0036120 cellular response to platelet-derived growth factor stimulus;GO:0036119 response to platelet-derived growth factor;GO:0043114 regulation of vascular permeability	[GO:0003674] molecular_function; [GO:0043167] ion binding; [GO:0008150] biological_process; [GO:0006464] cellular protein modification process; [GO:0016301] kinase activity; [GO:0005575] cellular_component; [GO:0005737] cytoplasm; [GO:0005622] intracellular; [GO:0005829] cytosol; [GO:0005886] plasma membrane; [GO:0043226] organelle; [GO:0005856] cytoskeleton; [GO:0005794] Golgi apparatus; [GO:000…	GO:0099091 postsynaptic specialization, intracellular component;GO:0031234 extrinsic component of cytoplasmic side of plasma membrane;GO:0005884 actin filament	GO:0005154 epidermal growth factor receptor binding;GO:0001784 phosphotyrosine residue binding;GO:0004715 non-membrane spanning protein tyrosine kinase activity	Tyr protein kinase family	Predicted intracellular proteins; FDA approved drug targets:Small molecule drugs; Enzymes; Kinases:Tyr protein kinases; ENZYME proteins:Transferases	[IPR000719] Protein kinase domain; [IPR000980] SH2 domain; [IPR001245] Serine-threonine/tyrosine-protein kinase, catalytic domain; [IPR001452] SH3 domain; [IPR008266] Tyrosine-protein kinase, active site; [IPR011009] Protein kinase-like domain superfamily; [IPR017441] Protein kinase, ATP binding site; [IPR020635] Tyrosine-protein kinase, catalytic domain; [IPR035751] Tyrosine-protein kinase Yes, …	Cytosol;Plasma membrane (reliability'])					yes	principal1				OMIM ID:164880 V-yes-1 yamaguchi sarcoma viral oncogene		Exercise Test;Myocardial Infarction	Electrocardiography;Longevity;Respiratory Function Tests;Trypanosoma cruzi				Dasatinib; Fostamatinib	Double Outlet Right Ventricle, Noncommitted VSD; Double Outlet Right Ventricle, Subaortic VSD; Double Outlet Right Ventricle, Subpulmonary VSD; Taussig-Bing Anomaly; Heparin-induced thrombocytopenia; Vascular anomaly; Double Outlet Right Ventricle; Electrocardiogram: P-R interval; Recurrent ovarian cancer; Congenital malrotation of intestine; Mean blood pressure; Invasive Carcinoma; Refractory ca…	44	177	[{"UniProt":"P07947","EnsemblGene":["ENSG00000176105"],"EnsemblTrans":[["ENST00000314574","ENSP00000324740","principal1"],["ENST00000584307","ENSP00000462468","principal1"]],"RefSeq":[["NM_005433","NP_005424","REVIEWED"],["XM_017025960","XP_016881449","MODEL"]],"UCSC":["uc002kky.4"],"SwissProt":["YES_HUMAN"]}]		Distribution: Detected in all; Specificity: Low tissue specificity	Ubiquitous cytoplasmic expression.; antibody: Most normal tissues showed moderate to strong cytoplasmic positivity. Muscle cells were weakly stained or negative.	Antibody: Cancer cells displayed moderate to strong cytoplasmic immunoreactivity.	(M33)PID GLYPICAN 1PATHWAY; (M76)PID P38 ALPHA BETA PATHWAY; (M257)PID EPHRINB REV PATHWAY	(ko04520)Adherens junction; (hsa04520)Adherens junction
Oncogene	TAL1	6886	SCL|TCL5|bHLHa17|tal-1	TAL bHLH transcription factor 1, erythroid differentiation factor		chr1:47232389-47216290	GO:0060217 hemangioblast cell differentiation;GO:0030221 basophil differentiation;GO:0060375 regulation of mast cell differentiation	[GO:0003674] molecular_function; [GO:0008150] biological_process; [GO:0030154] cell differentiation; [GO:0048856] anatomical structure development; [GO:0042592] homeostatic process; [GO:0002376] immune system process; [GO:0034641] cellular nitrogen compound metabolic process; [GO:0009058] biosynthetic process; [GO:0005575] cellular_component; [GO:0005622] intracellular; [GO:0043226] organelle; [G…	GO:0033193 Lsd1/2 complex;GO:0000118 histone deacetylase complex;GO:0005667 transcription factor complex	GO:0070888 E-box binding;GO:0042826 histone deacetylase binding;GO:0001085 RNA polymerase II transcription factor binding		Transcription factors:Basic domains; Disease related genes; Cancer-related genes; Predicted intracellular proteins	[IPR011598] Myc-type, basic helix-loop-helix (bHLH) domain; [IPR036638] Helix-loop-helix DNA-binding domain superfamily; [IPR040238] T-cell acute lymphocytic leukemia protein-like	Nucleoplasm (reliability'])								MP:0005367 renal/urinary system phenotype; MP:0005370 liver/biliary system phenotype; MP:0005385 cardiovascular system phenotype; MP:0010768 mortality/aging; MP:0005369 muscle phenotype; MP:0005376 homeostasis/metabolism phenotype; MP:0005384 cellular phenotype; MP:0005378 growth/size/body region phenotype; MP:0005387 immune system phenotype; MP:0002006 neoplasm; MP:0003631 nervous system phenoty…	[ORPHA:99861] Precursor T-cell acute lymphoblastic leukemia	OMIM ID:187040 T-cell acute lymphocytic leukemia 1			Agranulocytosis;Body Mass Index;Clozapine			HP:0006721:Acute lymphoblastic leukemia; HP:0010982:Polygenic inheritance		Neurasthenia; Glottic Squamous Cell Carcinoma; Selective Mutism; Selective mutism specific to childhood and adolescence; T-cell lymphoblastic leukemia/lymphoma; Mild depression; Paranoid ideation; Urinary incontinence of non-organic origin; Psychoticism; Pectus excavatum; Disruptive Behavior Disorder; Tumor Lysis Syndrome; Acute anaemia; Adult attention deficit hyperactivity disorder; Hyperemesis…	82	133	[{"UniProt":"P17542","EnsemblGene":["ENSG00000162367"],"RefSeq":[["NM_001290406","NP_001277335","VALIDATED"]],"SwissProt":["TAL1_HUMAN"]},{"UniProt":"Q16509","RefSeq":[["NM_001287347","NP_001274276","VALIDATED"]],"SwissProt":["Q16509_HUMAN"]}]		Distribution: Detected in all; Specificity: Tissue enhanced	antibody: A subset of hematopoietic cells showed moderate nuclear staining whereas neuronal cells displayed weak cytoplasmic positivity. Other normal tissues were negative.; Nuclear expression in a subset of cells in bone marrow.	Antibody: Cancer tissues were negative.					(M5945)HALLMARK HEME METABOLISM
Oncogene	AURKA	6790	AIK|ARK1|AURA|BTAK|PPP1R47|STK15|STK6|STK7	aurora kinase A	The protein encoded by this gene is a cell cycle-regulated kinase that appears to be involved in microtubule formation and/or stabilization at the spindle pole during chromosome segregation. The encoded protein is found at the centrosome in interphase cells and at the spindle poles in mitosis. This gene may play a role in tumor development and progression. A processed pseudogene of this gene has …	chr20:56392308-56369390	GO:0007057 spindle assembly involved in female meiosis I;GO:1900195 positive regulation of oocyte maturation;GO:0007056 spindle assembly involved in female meiosis	[GO:0003674] molecular_function; [GO:0043167] ion binding; [GO:0008150] biological_process; [GO:0006464] cellular protein modification process; [GO:0016301] kinase activity; [GO:0007010] cytoskeleton organization; [GO:0007049] cell cycle; [GO:0000278] mitotic cell cycle; [GO:0000003] reproduction; [GO:0140014] mitotic nuclear division; [GO:0005575] cellular_component; [GO:0005737] cytoplasm; [GO:…	GO:0042585 germinal vesicle;GO:0001674 female germ cell nucleus;GO:0032133 chromosome passenger complex	GO:0035174 histone serine kinase activity;GO:0035173 histone kinase activity;GO:0004712 protein serine/threonine/tyrosine kinase activity	Other	Predicted intracellular proteins; Cancer-related genes:Candidate cancer biomarkers; Enzymes; ENZYME proteins:Transferases; Kinases	[IPR000719] Protein kinase domain; [IPR008271] Serine/threonine-protein kinase, active site; [IPR011009] Protein kinase-like domain superfamily; [IPR017441] Protein kinase, ATP binding site; [IPR030611] Aurora kinase A; [IPR030616] Aurora kinase	Centrosome;Cytosol;Nucleoplasm (reliability'])					yes	principal1		MP:0005370 liver/biliary system phenotype; MP:0010768 mortality/aging; MP:0005384 cellular phenotype; MP:0005378 growth/size/body region phenotype; MP:0002006 neoplasm; MP:0005391 vision/eye phenotype; MP:0005397 hematopoietic system phenotype; MP:0005380 embryo phenotype; MP:0005388 respiratory system phenotype		OMIM ID:603072 Aurora kinase a	Multiple myeloma				Colon cancer, susceptibility to: risk factor		Phosphonothreonine; AT9283; CYC116; Alisertib; SNS-314; Cenisertib; Enzastaurin; 4-(4-METHYLPIPERAZIN-1-YL)-N-[5-(2-THIENYLACETYL)-1,5-DIHYDROPYRROLO[3,4-C]PYRAZOL-3-YL]BENZAMIDE; AKI-001; 1-{5-[2-(thieno[3,2-d]pyrimidin-4-ylamino)ethyl]-1,3-thiazol-2-yl}-3-[3-(trifluoromethyl)phenyl]urea; 1-(5-{2-[(1-methyl-1H-pyrazolo[4,3-d]pyrimidin-7-yl)amino]ethyl}-1,3-thiazol-2-yl)-3-[3-(trifluoromethyl)phe…	COLON CANCER, SUSCEPTIBILITY TO; Aneuploidy; Chromosomal Instability; Donohue Syndrome; Aggressive Adult Non-Hodgkin Lymphoma; Advanced Urothelial Carcinoma; Adult Acute Monoblastic Leukemia; Childhood Acute Monoblastic Leukemia; Uterine Neoplasms; Uterine Corpus Carcinosarcoma; Acute monoblastic leukemia; Adenocarcinoma of lung, stage I; Hereditary Nonpolyposis Colorectal Neoplasms; Uterine Carc…	594	709	[{"UniProt":"O14965","EnsemblGene":["ENSG00000087586"],"EnsemblTrans":[["ENST00000312783","ENSP00000321591","principal1"],["ENST00000347343","ENSP00000216911","principal1"],["ENST00000371356","ENSP00000360407","principal1"],["ENST00000395911","ENSP00000379247","principal1"],["ENST00000395913","ENSP00000379249","principal1"],["ENST00000395914","ENSP00000379250","principal1"],["ENST00000395915","EN…		Distribution: Detected in many; Specificity: Group enriched	Cytoplasmic and nuclear expression most abundant in pachytene spermatocytes and immune cells.; antibody: Glandular cells in gastrointestinal tract and squamous epithelia showed moderate rare positivity. Cells in seminiferous ducts and cells in tonsil displayed moderate cytoplasmic and nuclear positivity. Remaining normal cells were negative.	Antibody: Cases of colorectal, ovarian and malignant lymphomas showed moderate to strong cytoplasmic and nuclear positivity. Remaining malignancies were weakly stained or negative.	(M242)PID AURORA A PATHWAY; (M14)PID AURORA B PATHWAY; (M71)PID ILK PATHWAY	(hsa04914)Progesterone-mediated oocyte maturation; (ko04114)Oocyte meiosis; (hsa04114)Oocyte meiosis			(M5951)HALLMARK SPERMATOGENESIS; (M5893)HALLMARK MITOTIC SPINDLE; (M5901)HALLMARK G2M CHECKPOINT	(M17370)BIOCARTA RANMS PATHWAY
Oncogene	SS18	6760	SSXT|SYT	SS18 subunit of BAF chromatin remodeling complex		chr18:26091219-26016253	GO:0097150 neuronal stem cell population maintenance;GO:0048013 ephrin receptor signaling pathway;GO:0019827 stem cell population maintenance	[GO:0003674] molecular_function; [GO:0008150] biological_process; [GO:0034641] cellular nitrogen compound metabolic process; [GO:0009058] biosynthetic process; [GO:0005575] cellular_component; [GO:0005622] intracellular; [GO:0043226] organelle; [GO:0005634] nucleus; [GO:0007010] cytoskeleton organization; [GO:0048856] anatomical structure development; [GO:0000902] cell morphogenesis; [GO:0007165]…	GO:0071564 npBAF complex;GO:0016514 SWI/SNF complex;GO:0070603 SWI/SNF superfamily-type complex	GO:0030374 nuclear receptor transcription coactivator activity;GO:0003713 transcription coactivator activity;GO:0003712 transcription coregulator activity		Predicted intracellular proteins; Disease related genes; Cancer-related genes	[IPR007726] SS18 family	Nucleoplasm (reliability']); Additional: Cytosol								MP:0005385 cardiovascular system phenotype; MP:0010768 mortality/aging; MP:0005376 homeostasis/metabolism phenotype; MP:0005378 growth/size/body region phenotype; MP:0003631 nervous system phenotype; MP:0005380 embryo phenotype	[ORPHA:3273] Synovial sarcoma	OMIM ID:600192 Synovial sarcoma translocation, chromosome 18		Child Development Disorders, Pervasive;Cholesterol, HDL;Cholesterol, LDL;Hip;Personality;Personality Inventory;Platelet Function Tests;Receptors, Interleukin-6	Arthritis, Juvenile;Body Weight;Electrocardiography;Motor Activity;Periodontitis;Polychlorinated Biphenyls;Rhegmatogenous Retinal Detachment, Autosomal Dominant;Schizophrenia;Selenium;Sulfonylurea Compounds					Synovial sarcoma, epithelioid cell; Monophasic Synovial Sarcoma; Synovial sarcoma, spindle cell; Synovial sarcoma metastatic; Synovial sarcoma non-metastatic; Sarcoma of kidney; Microcysts; Synovial sarcoma, biphasic; Adamantinoma; Adult Desmoplastic Small Round Cell Tumor; Childhood Desmoplastic Small Round Cell Tumor; Myoepithelioma; Desmoplastic Small Round Cell Tumor; Extraskeletal Myxoid Cho…	45	80	[{"UniProt":"B4DLD3","EnsemblGene":["ENSG00000141380"],"EnsemblTrans":[["ENST00000542420","ENSP00000438066",""]],"RefSeq":[["NM_001308201","NP_001295130","VALIDATED"],["XM_011526145","XP_011524447","MODEL"]],"UCSC":["uc010xbi.3"],"SwissProt":["B4DLD3_HUMAN"]},{"UniProt":"Q15532","EnsemblGene":["ENSG00000141380"],"RefSeq":[["NM_001308201","NP_001295130","VALIDATED"]],"SwissProt":["SSXT_HUMAN"]},{"…	tongue	Distribution: Detected in all; Specificity: Low tissue specificity	General nuclear expression.; antibody: Normal tissues displayed weak to moderate nuclear staining with additional cytoplasmic and membranous positivity in intestine. Hippocampus, ovary, spleen, skeletal and smooth muscle cells were negative.	Antibody: Cancer tissues displayed weak to moderate nuclear staining. Rare cases of breast, colorectal and stomach cancers were strongly positive. Majority of gliomas, renal and prostate cancers were negative.		(ko05202)Transcriptional misregulation in cancer; (hsa05202)Transcriptional misregulation in cancer			(M5901)HALLMARK G2M CHECKPOINT
Oncogene	SRC	6714	ASV|SRC1|THC6|c-SRC|p60-Src	SRC proto-oncogene, non-receptor tyrosine kinase	This gene is highly similar to the v-src gene of Rous sarcoma virus. This proto-oncogene may play a role in the regulation of embryonic development and cell growth. The protein encoded by this gene is a tyrosine-protein kinase whose activity can be inhibited by phosphorylation by c-SRC kinase. Mutations in this gene could be involved in the malignant progression of colon cancer. Two transcript va…	chr20:37344690-37406050	GO:0001545 primary ovarian follicle growth;GO:0086098 angiotensin-activated signaling pathway involved in heart process;GO:2000386 positive regulation of ovarian follicle development	[GO:0003674] molecular_function; [GO:0043167] ion binding; [GO:0008150] biological_process; [GO:0006464] cellular protein modification process; [GO:0016301] kinase activity; [GO:0005575] cellular_component; [GO:0005622] intracellular; [GO:0043226] organelle; [GO:0005634] nucleus; [GO:0005737] cytoplasm; [GO:0007049] cell cycle; [GO:0008219] cell death; [GO:0005829] cytosol; [GO:0005886] plasma me…	GO:0099091 postsynaptic specialization, intracellular component;GO:0002102 podosome;GO:0005901 caveola	GO:0071253 connexin binding;GO:0070700 BMP receptor binding;GO:0005158 insulin receptor binding	Tyr protein kinase family	Predicted intracellular proteins; FDA approved drug targets:Small molecule drugs; Transporters:Accessory Factors Involved in Transport; Disease related genes; Cancer-related genes:Candidate cancer biomarkers; Enzymes; Kinases:Tyr protein kinases; ENZYME proteins:Transferases	[IPR000719] Protein kinase domain; [IPR000980] SH2 domain; [IPR001245] Serine-threonine/tyrosine-protein kinase, catalytic domain; [IPR001452] SH3 domain; [IPR008266] Tyrosine-protein kinase, active site; [IPR011009] Protein kinase-like domain superfamily; [IPR017441] Protein kinase, ATP binding site; [IPR020635] Tyrosine-protein kinase, catalytic domain; [IPR036028] SH3-like domain superfamily; …	Cell Junctions;Plasma membrane (reliability']); Additional: Cytosol					yes			MP:0010768 mortality/aging; MP:0005378 growth/size/body region phenotype; MP:0005386 behavior/neurological phenotype; MP:0005387 immune system phenotype; MP:0005389 reproductive system phenotype; MP:0005391 vision/eye phenotype; MP:0005371 limbs/digits/tail phenotype; MP:0005390 skeleton phenotype; MP:0010771 integument phenotype; MP:0005380 embryo phenotype; MP:0001186 pigmentation phenotype; MP…	[ORPHA:480851] Hereditary thrombocytopenia with early-onset myelofibrosis	OMIM ID:190090 V-src avian sarcoma (schmidt-ruppin a-2) viral oncogene	Myelofibrosis; Osteoporosis; Thrombocytopenia; Thrombocytopenia 6; Neoplasm; Colon cancer, advanced	Child Development Disorders, Pervasive;Intelligence Tests	Carcinoma, Squamous Cell;Retinal Diseases		Colon cancer, advanced: likely pathogenic,pathogenic; Neoplasm: likely pathogenic,pathogenic; Thrombocytopenia 6: pathogenic	HP:0004406:Spontaneous, recurrent epistaxis; HP:0011974:Myelofibrosis; HP:0002003:Large forehead; HP:0002891:Uterine leiomyosarcoma; HP:0006716:Hereditary nonpolyposis colorectal carcinoma; HP:0006740:Transitional cell carcinoma of the bladder; HP:0031020:Bone marrow hypercellularity; HP:0006753:Neoplasm of the stomach; HP:0005584:Renal cell carcinoma; HP:0000601:Hypotelorism; HP:0001428:Somatic …	Dasatinib; RU84687; RU79256; N6-Benzyl Adenosine-5'-Diphosphate; RU85493; RU78262; Phosphonotyrosine; Malonic acid; RU83876; RU90395; RU79072; RU78783; 1-Tert-Butyl-3-(4-Chloro-Phenyl)-1h-Pyrazolo[3,4-D]Pyrimidin-4-Ylamine; PASBN; 2-[4-[(Z)-2-Acetamido-3-oxo-3-[[(3S)-2-oxo-1-[(4-phenylphenyl)methyl]azepan-3-yl]amino]prop-1-enyl]-2-formylphenyl]acetic acid; PAS219; DPI59; RU82197; Phenylphosphate;…	Amphetamine withdrawal; COLON CANCER, ADVANCED, SOMATIC; THROMBOCYTOPENIA 6; Advanced Cutaneous Melanoma of the Extremity; Acanthosis palmaris; Congenital Osteopetrosis; Giant Cell Granuloma; Atlantoaxial instability; Spontaneous, recurrent epistaxis; Large forehead; Nasopharyngeal Angiofibroma; Stage IV Colorectal Cancer; Stage IV Colorectal Cancer AJCC v7; Cherubism; Biliary Tract Carcinoma; Bo…	685	1386	[{"UniProt":"P12931","EnsemblGene":["ENSG00000197122"],"SwissProt":["SRC_HUMAN"]}]		Distribution: Detected in all; Specificity: Low tissue specificity	antibody: Cells in seminiferus ducts, urinary bladder and endocrine glands showed moderate cytoplasmic positivity. Neuropil displayed immunoreactivity. Remaining normal cells were weakly stained or negative.; Cytoplasmic and membranous expression in several tissues.	Antibody: Colorectal, prostate, urothelial, gastric, pancreatic and liver cancers showed moderate to strong cytoplasmic positivity. Remaining cancers were weakly stained or negative.	(M26)PID NFKAPPAB ATYPICAL PATHWAY; (M251)PID SYNDECAN 3 PATHWAY; (M273)PID EPHA2 FWD PATHWAY	(ko05219)Bladder cancer; (hsa05219)Bladder cancer; (ko04370)VEGF signaling pathway			(M5915)HALLMARK APICAL JUNCTION; (M5921)HALLMARK COMPLEMENT
Oncogene	SMO	6608	CRJS|FZD11|Gx|PHLS|SMOH	smoothened, frizzled class receptor	The protein encoded by this gene is a G protein-coupled receptor that interacts with the patched protein, a receptor for hedgehog proteins. The encoded protein tranduces signals to other proteins after activation by a hedgehog protein/patched protein complex. [provided by RefSeq, Jul 2010]	chr7:129188633-129213548	GO:0007371 ventral midline determination;GO:0072036 mesenchymal to epithelial transition involved in renal vesicle formation;GO:0072285 mesenchymal to epithelial transition involved in metanephric renal vesicle formation	[GO:0005575] cellular_component; [GO:0003674] molecular_function; [GO:0007165] signal transduction; [GO:0008150] biological_process; [GO:0040011] locomotion; [GO:0048870] cell motility; [GO:0005886] plasma membrane; [GO:0043226] organelle; [GO:0005929] cilium; [GO:0048856] anatomical structure development; [GO:0005576] extracellular region; [GO:0005615] extracellular space; [GO:0005737] cytoplasm…	GO:0097542 ciliary tip;GO:0005901 caveola;GO:0060170 ciliary membrane	GO:0005113 patched binding;GO:0004930 G protein-coupled receptor activity;GO:0004888 transmembrane signaling receptor activity		G-protein coupled receptors:GPCRs excl olfactory receptors; FDA approved drug targets:Small molecule drugs; Disease related genes; Cancer-related genes; Transporters; G-protein coupled receptors:Family fz/smo receptors	[IPR000539] Frizzled/Smoothened, transmembrane domain; [IPR015526] Frizzled/secreted frizzled-related protein; [IPR017981] GPCR, family 2-like; [IPR020067] Frizzled domain; [IPR026544] Smoothened; [IPR036790] Frizzled cysteine-rich domain superfamily; [IPR041771] Smoothened, cysteine-rich domain				yes	yes	yes	principal1	yes	MP:0005385 cardiovascular system phenotype; MP:0010768 mortality/aging; MP:0005369 muscle phenotype; MP:0005376 homeostasis/metabolism phenotype; MP:0005384 cellular phenotype; MP:0005378 growth/size/body region phenotype; MP:0005386 behavior/neurological phenotype; MP:0005381 digestive/alimentary phenotype; MP:0002006 neoplasm; MP:0003631 nervous system phenotype; MP:0005391 vision/eye phenotype…	[ORPHA:1553] Curry-Jones Syndrome	OMIM ID:601500 Smoothened, frizzled class receptor	Hamartoma of hypothalamus; Medulloblastoma; Basal cell carcinoma; Curry-Jones syndrome; Basal cell carcinoma, somatic			[601707] Curry-Jones Syndrome		HP:0009942:Duplication of thumb phalanx; HP:0010621:Cutaneous syndactyly of toes; HP:0001442:Somatic mosaicism; HP:0007206:Hemimegalencephaly; HP:0007099:Arnold-Chiari type I malformation; HP:0000588:Optic nerve coloboma; HP:0010554:Cutaneous finger syndactyly; HP:0012450:Chronic constipation; HP:0008065:Aplasia/Hypoplasia of the skin; HP:0002025:Anal stenosis; HP:0000951:Abnormality of the skin;…	Fluocinonide; Halcinonide; Vismodegib; Sonidegib; Glasdegib	Congenital corneal opacity; Maxillary Neoplasms; Winter Shortland Temple syndrome; Basal cell nevus; CULLER-JONES SYNDROME; Congenital dermal melanocytosis; Morning glory syndrome; Hypomelanotic macule; Linear hyperpigmentation; Localized Primitive Neuroectodermal Tumor; BASAL CELL CARCINOMA, SOMATIC; Fluoride Poisoning; Solid/Multicystic Ameloblastoma; Myxofibroma; High Grade Liver Dysplastic No…	105	137	[{"UniProt":"Q99835","EnsemblGene":["ENSG00000128602"],"EnsemblTrans":[["ENST00000249373","ENSP00000249373","principal1"]],"RefSeq":[["NM_005631","NP_005622","REVIEWED"]],"UCSC":["uc003vor.4"],"SwissProt":["SMO_HUMAN"]}]		Distribution: Detected in many; Specificity: Low tissue specificity	antibody: Most normal tissues displayed weak to moderate membranous or cytoplasmic staining. Cytotrophoblasts and cells in seminifeorus ducts showed strong cytoplasmic staining. Lymphoid tissues were negative.; Membranous and cytoplasmic expression in most tissues.	Antibody: Most cancer tissues howed weak to moderate cytoplasmic positivity. Lymphomas and several gliomas, cervical, skin and gastric cancers were negative.	(M211)PID HEDGEHOG 2PATHWAY; (M219)PID HEDGEHOG GLI PATHWAY	(ko04340)Hedgehog signaling pathway; (hsa04340)Hedgehog signaling pathway; (ko05217)Basal cell carcinoma	(hsa)Hedgehog signaling; (M00678)Hedgehog signaling			(M11792)BIOCARTA SHH PATHWAY
Oncogene	SKI	6497	SGS|SKV	SKI proto-oncogene	This gene encodes the nuclear protooncogene protein homolog of avian sarcoma viral (v-ski) oncogene. It functions as a repressor of TGF-beta signaling, and may play a role in neural tube development and muscle differentiation. [provided by RefSeq, Oct 2009]	chr1:2228319-2310213	GO:0043585 nose morphogenesis;GO:0010626 negative regulation of Schwann cell proliferation;GO:0010624 regulation of Schwann cell proliferation	[GO:0008150] biological_process; [GO:0034641] cellular nitrogen compound metabolic process; [GO:0009058] biosynthetic process; [GO:0003674] molecular_function; [GO:0007165] signal transduction; [GO:0005575] cellular_component; [GO:0005737] cytoplasm; [GO:0005622] intracellular; [GO:0008283] cell population proliferation; [GO:0043226] organelle; [GO:0005634] nucleus; [GO:0005654] nucleoplasm; [GO:…	GO:0017053 transcriptional repressor complex;GO:0016605 PML body;GO:0005667 transcription factor complex	GO:0046811 histone deacetylase inhibitor activity;GO:0035033 histone deacetylase regulator activity;GO:0070491 repressing transcription factor binding		Disease related genes; Predicted intracellular proteins	[IPR003380] SKI/SNO/DAC domain; [IPR009061] Putative DNA-binding domain superfamily; [IPR010919] SAND-like domain superfamily; [IPR014890] c-SKI SMAD4-binding domain; [IPR023216] Transcription regulator SKI/SnoN; [IPR028760] Ski oncogene; [IPR037000] Ski-like, DNA-binding domain superfamily	Nuclear bodies;Nucleoplasm (reliability'])					yes	principal1		MP:0005385 cardiovascular system phenotype; MP:0010768 mortality/aging; MP:0005369 muscle phenotype; MP:0005376 homeostasis/metabolism phenotype; MP:0005384 cellular phenotype; MP:0005378 growth/size/body region phenotype; MP:0002006 neoplasm; MP:0003631 nervous system phenotype; MP:0005391 vision/eye phenotype; MP:0005371 limbs/digits/tail phenotype; MP:0005390 skeleton phenotype; MP:0005380 emb…	[ORPHA:1606] 1p36 deletion syndrome; [ORPHA:2462] SHPRINTZEN-GOLDBERG SYNDROME	OMIM ID:164780 Ski protooncogene	Shprintzen-Goldberg syndrome; Disproportionate tall stature; Inborn genetic diseases; Clubfoot; High palate; Hypertelorism; Hypoplasia of the corpus callosum; Micrognathia		Immunoglobulins	[182212] Shprintzen-Goldberg craniosynostosis syndrome	Clinvar: phenotype not specified: likely pathogenic,pathogenic,uncertain significance; Disproportionate tall stature: likely pathogenic,uncertain significance; Inborn genetic diseases: pathogenic; Shprintzen-goldberg syndrome: likely pathogenic,pathogenic,uncertain significance	HP:0008440:C1-C2 vertebral abnormality; HP:0003717:Minimal subcutaneous fat; HP:0000892:Bifid ribs; HP:0000244:Brachyturricephaly; HP:0011228:Horizontal eyebrow; HP:0009023:Abdominal wall muscle weakness; HP:0001334:Communicating hydrocephalus; HP:0005815:Supernumerary ribs; HP:0001734:Annular pancreas; HP:0000895:Lateral clavicle hook; HP:0004378:Abnormality of the anus; HP:0000055:Abnormality o…		C1-C2 vertebral abnormality; Megacalycosis; Minimal subcutaneous fat; Schinzel-Giedion syndrome; Chromosome 1p36 Deletion Syndrome; succinic semialdehyde dehydrogenase deficiency; Bifid ribs; Brachyturricephaly; Pancreatitis due to pancreatic duct obstruction; Horizontal eyebrow; Congenital musculoskeletal anomalies; Hooked clavicle; Abnormality of female external genitalia; Abnormality of the an…	76	140	[{"UniProt":"P12755","EnsemblGene":["ENSG00000157933"],"EnsemblTrans":[["ENST00000378536","ENSP00000367797","principal1"]],"RefSeq":[["NM_003036","NP_003027","REVIEWED"]],"UCSC":["uc001aja.5"],"SwissProt":["SKI_HUMAN"]}]		Distribution: Detected in all; Specificity: Tissue enhanced	antibody: Most normal tissues showed weak to moderate cytoplasmic positivity. The liver, cells of endometrium and lymphoid tissues were in general negative. Squamous epithelia and cells of the CNS displayed nuclear staining.; Nuclear and cytoplasmic expression in most tissues.	Antibody: Weak to moderate cytoplasmic positivity was observed in most cancer cells. Lymphomas, renal, testicular, prostate and breast cancers were mainly negative.	(M181)PID BMP PATHWAY; (M2)PID SMAD2 3NUCLEAR PATHWAY; (M195)PID CMYB PATHWAY				(M5896)HALLMARK TGF BETA SIGNALING
Oncogene	BMI1	648	FLVI2/BMI1|PCGF4|RNF51|flvi-2/bmi-1	BMI1 proto-oncogene, polycomb ring finger	This gene encodes a ring finger protein that is major component of the polycomb group complex 1 (PRC1). This complex functions through chromatin remodeling as an essential epigenetic repressor of multiple regulatory genes involved in embryonic development and self-renewal in somatic stem cells. This protein also plays a central role in DNA damage repair. This gene is an oncogene and aberrant expr…	chr10:22321099-22331484	GO:0036353 histone H2A-K119 monoubiquitination;GO:0007379 segment specification;GO:0035518 histone H2A monoubiquitination	[GO:0008150] biological_process; [GO:0008283] cell population proliferation; [GO:0005575] cellular_component; [GO:0005622] intracellular; [GO:0043226] organelle; [GO:0005634] nucleus; [GO:0005737] cytoplasm; [GO:0003674] molecular_function; [GO:0043167] ion binding; [GO:0005829] cytosol; [GO:0051276] chromosome organization; [GO:0005654] nucleoplasm; [GO:0034641] cellular nitrogen compound metabo…	GO:0035102 PRC1 complex;GO:0000152 nuclear ubiquitin ligase complex;GO:0031519 PcG protein complex	GO:0071535 RING-like zinc finger domain binding;GO:1990841 promoter-specific chromatin binding;GO:0003682 chromatin binding		Cancer-related genes:Candidate cancer biomarkers; Predicted intracellular proteins	[IPR001841] Zinc finger, RING-type; [IPR013083] Zinc finger, RING/FYVE/PHD-type; [IPR017907] Zinc finger, RING-type, conserved site; [IPR032443] RAWUL domain	Nuclear bodies;Nucleoplasm (reliability']); Additional: Cytosol;Nucleoli						principal1		MP:0010768 mortality/aging; MP:0005376 homeostasis/metabolism phenotype; MP:0005384 cellular phenotype; MP:0005378 growth/size/body region phenotype; MP:0005386 behavior/neurological phenotype; MP:0005387 immune system phenotype; MP:0003631 nervous system phenotype; MP:0005391 vision/eye phenotype; MP:0005390 skeleton phenotype; MP:0005397 hematopoietic system phenotype; MP:0005379 endocrine/exoc…		OMIM ID:164831 Bmi1 protooncogene, polycomb ring finger								Acute rheumatic heart disease; Cervical polyp; Recurrent Childhood Medulloblastoma; Recurrent Medulloblastoma; Erythroplakia of mouth; Mantle cell lymphoma refractory; Phosphoglycerate Dehydrogenase Deficiency; Cap Myopathy; Pulmonary congestion; Chronic myeloid leukaemia transformation; Leukemia, Myeloid, Accelerated Phase; Aganglionosis, Rectosigmoid Colon; Pathologic Neovascularization; Congen…	438	526	[{"UniProt":"P35226","EnsemblGene":["ENSG00000168283"],"EnsemblTrans":[["ENST00000376663","ENSP00000365851","principal1"]],"RefSeq":[["NM_001204062","NP_001190991","VALIDATED"],["NM_005180","NP_005171","REVIEWED"]],"UCSC":["uc001irh.4"],"SwissProt":["BMI1_HUMAN"]}]		Distribution: Detected in all; Specificity: Low tissue specificity	General nuclear expression.; antibody: Most normal cells showed moderate nuclear immunoreactivity. Strong positivity was observed in cells of the airways, adrenal cortex and renal glomeruli.	Antibody: Most cancer tissues displayed weak to moderate nuclear staining. Several malignant gliomas were strongly stained. Lung and testicular cancers were negative in a majority of cases.	(M66)PID MYC ACTIV PATHWAY	(ko04550)Signaling pathways regulating pluripotency of stem cells; (hsa04550)Signaling pathways regulating pluripotency of stem cells; (ko05202)Transcriptional misregulation in cancer				(M22025)BIOCARTA PRC2 PATHWAY
Oncogene	NSD1	64324	ARA267|KMT3B|SOTOS|SOTOS1|STO	nuclear receptor binding SET domain protein 1	This gene encodes a protein containing a SET domain, 2 LXXLL motifs, 3 nuclear translocation signals (NLSs), 4 plant homeodomain (PHD) finger regions, and a proline-rich region. The encoded protein enhances androgen receptor (AR) transactivation, and this enhancement can be increased further in the presence of other androgen receptor associated coregulators. This protein may act as a nucleus-loca…	chr5:177131835-177300213	GO:0000414 regulation of histone H3-K36 methylation;GO:0034770 histone H4-K20 methylation;GO:1903025 regulation of RNA polymerase II regulatory region sequence-specific DNA binding	[GO:0005575] cellular_component; [GO:0005622] intracellular; [GO:0043226] organelle; [GO:0005634] nucleus; [GO:0003674] molecular_function; [GO:0008168] methyltransferase activity; [GO:0008150] biological_process; [GO:0051276] chromosome organization; [GO:0006464] cellular protein modification process; [GO:0043167] ion binding; [GO:0005694] chromosome; [GO:0034641] cellular nitrogen compound meta…	GO:0000785 chromatin;GO:0044427 chromosomal part;GO:0005694 chromosome	GO:0042799 histone methyltransferase activity (H4-K20 specific);GO:0046975 histone methyltransferase activity (H3-K36 specific);GO:0046965 retinoid X receptor binding		Predicted intracellular proteins; Disease related genes; Cancer-related genes:Mutational cancer driver genes; Enzymes; Potential drug targets; ENZYME proteins:Transferases; Cancer-related genes:Mutated cancer genes	[IPR000313] PWWP domain; [IPR001214] SET domain; [IPR001965] Zinc finger, PHD-type; [IPR003616] Post-SET domain; [IPR006560] AWS domain; [IPR011011] Zinc finger, FYVE/PHD-type; [IPR013083] Zinc finger, RING/FYVE/PHD-type; [IPR019786] Zinc finger, PHD-type, conserved site; [IPR019787] Zinc finger, PHD-finger; [IPR041306] NSD, Cys-His rich domain	Nucleoplasm;Plasma membrane (reliability'])					yes			MP:0010768 mortality/aging; MP:0005380 embryo phenotype	[ORPHA:228415] 5q35 microduplication syndrome; [ORPHA:238613] Beckwith-Wiedemann syndrome due to NSD1 mutation; [ORPHA:1627] Deletion 5q35; [ORPHA:821] SOTOS SYNDROME; [ORPHA:3447] Weaver syndrome	OMIM ID:606681 Nuclear receptor-binding set domain protein 1	Sotos syndrome 1; Beckwith-Wiedemann syndrome; Hypertelorism; Low-set ears; Neonatal asphyxia; Exotropia; Mitral valve prolapse; Intellectual disability; Abnormality of dental morphology; Osteoporosis; High palate; Long fingers; Abnormal facial shape; Intracranial hemorrhage; Downslanted palpebral fissures; Patent ductus arteriosus; Pes planus; Astigmatism; Protruding ear; Tall stature; Broad for…	Leukocyte Count;Platelet Function Tests	Age-Related Hearing Impairment 1;Body Height;Body Mass Index;Crown-Rump Length;Migraine Disorders;Thinness;Uric Acid;Waist Circumference;Waist-Hip Ratio	[130650] BECKWITH-WIEDEMANN SYNDROME; [117550] SOTOS SYNDROME; [277590] Weaver syndrome	Autistic disorder of childhood onset: pathogenic; Beckwith-wiedemann syndrome: likely pathogenic,pathogenic,uncertain significance; Clinvar: phenotype not specified: likely pathogenic,pathogenic,uncertain significance; Hypertelorism: likely pathogenic,pathogenic; Inborn genetic diseases: likely pathogenic,pathogenic; Preeclampsia: likely pathogenic,pathogenic; Sotos syndrome 1: likely pathogenic,…	HP:0030736:Sacrococcygeal teratoma; HP:0001814:Deep-set nails; HP:0006288:Advanced eruption of teeth; HP:0001816:Thin nail; HP:0002474:Expressive language delay; HP:0010300:Abnormally low-pitched voice; HP:0002280:Enlarged cisterna magna; HP:0001952:Glucose intolerance; HP:0002389:Cavum septum pellucidum; HP:0004375:Neoplasm of the nervous system; HP:0002370:Poor coordination; HP:0000075:Renal du…		5q35 microduplication syndrome; Ganglioglioma, Intracranial; SOTOS SYNDROME 1; Sparse anterior scalp hair; Chromosome 5, monosomy 5q35; Congenital hypertrophy; Talipes valgus; Tatton Brown Rahman syndrome; Nevo syndrome (disorder); Lipedema; Deep-set nails; Megalanecephaly Polymicrogyria-Polydactyly Hydrocephalus Syndrome; Sacrococcygeal teratoma; Weaver syndrome; Overfolding of the superior heli…	67	99	[{"UniProt":"Q96L73","EnsemblGene":["ENSG00000165671"],"SwissProt":["NSD1_HUMAN"]},{"UniProt":"Q96MN8","RefSeq":[["NM_172349","NP_758859","REVIEWED"]],"SwissProt":["Q96MN8_HUMAN"]}]		Distribution: Detected in all; Specificity: Low tissue specificity	Ubiquitous nuclear expression.			(ko00310)Lysine degradation; (hsa00310)Lysine degradation
Oncogene	SRSF2	6427	PR264|SC-35|SC35|SFRS2|SFRS2A|SRp30b	serine and arginine rich splicing factor 2	The protein encoded by this gene is a member of the serine/arginine (SR)-rich family of pre-mRNA splicing factors, which constitute part of the spliceosome. Each of these factors contains an RNA recognition motif (RRM) for binding RNA and an RS domain for binding other proteins. The RS domain is rich in serine and arginine residues and facilitates interaction between different SR splicing factors…	chr17:76737411-76734115	GO:0033197 response to vitamin E;GO:0045292 mRNA cis splicing, via spliceosome;GO:0000381 regulation of alternative mRNA splicing, via spliceosome	[GO:0003674] molecular_function; [GO:0003723] RNA binding; [GO:0008150] biological_process; [GO:0034641] cellular nitrogen compound metabolic process; [GO:0006397] mRNA processing; [GO:0005575] cellular_component; [GO:0005622] intracellular; [GO:0043226] organelle; [GO:0005634] nucleus; [GO:0005654] nucleoplasm; [GO:0005737] cytoplasm; [GO:0005829] cytosol; [GO:0009058] biosynthetic process; [GO:…	GO:0035061 interchromatin granule;GO:0016605 PML body;GO:0005681 spliceosomal complex	GO:0005080 protein kinase C binding;GO:0036002 pre-mRNA binding;GO:0003714 transcription corepressor activity		Predicted intracellular proteins; Cancer-related genes:Mutated cancer genes	[IPR000504] RNA recognition motif domain; [IPR003954] RNA recognition motif domain, eukaryote; [IPR012677] Nucleotide-binding alpha-beta plait domain superfamily; [IPR034893] Serine/arginine-rich splicing factor 2-like; [IPR035979] RNA-binding domain superfamily	Nucleoplasm (reliability']); Additional: Cytosol					yes			MP:0005385 cardiovascular system phenotype; MP:0010768 mortality/aging; MP:0005369 muscle phenotype; MP:0005384 cellular phenotype; MP:0005387 immune system phenotype; MP:0005397 hematopoietic system phenotype; MP:0005379 endocrine/exocrine gland phenotype	[ORPHA:98849] Systemic mastocytosis with associated hematologic neoplasm; [ORPHA:98823] Chronic myelomonocytic leukemia	OMIM ID:600813 Splicing factor, serine/arginine-rich, 2			Corneal Pachymetry			HP:0100495:Mastocytosis; HP:0012325:Chronic myelomonocytic leukemia; HP:0012539:Non-Hodgkin lymphoma; HP:0005506:Chronic myelogenous leukemia; HP:0004808:Acute myeloid leukemia; HP:0001880:Eosinophilia; HP:0002863:Myelodysplasia		Systemic mastocytosis with associated clonal, hematologic non-mast-cell lineage disease; Monosomy 7 of Bone Marrow; Ophthalmoplegia, Progressive Supranuclear; Supranuclear Palsy, Progressive, 1; Autosomal dominant vitreoretinochoroidopathy; Myeloproliferative Neoplasm, Unclassifiable; AMYOTROPHY, HEREDITARY NEURALGIC; Acute myeloid leukaemia progression; Adult Acute Monoblastic Leukemia; Childhoo…	95	237	[{"UniProt":"Q01130","EnsemblGene":["ENSG00000161547"],"SwissProt":["SRSF2_HUMAN"]},{"UniProt":"A0A024R8U5","RefSeq":[["NM_001195427","NP_001182356","REVIEWED"],["NM_003016","NP_003007","REVIEWED"],["XM_017024942","XP_016880431","MODEL"]],"SwissProt":["A0A024R8U5_HUMAN"]},{"UniProt":"Q53FN0","RefSeq":[["NM_001195427","NP_001182356","REVIEWED"]],"SwissProt":["Q53FN0_HUMAN"]}]		Distribution: Detected in all; Specificity: Low tissue specificity	General nuclear expression.; antibody: Normal tissues showed moderate to strong nuclear positivity. Additional cytoplasmic staining was observed in renal tubules, exocrine pancreas, small intestine and smooth muscles cells.	Antibody: Malignant tissues showed moderate to strong nuclear positivity. A few cases of melanomas, renal cell carcinomas and stomach cancers displayed additional cytoplasmic immunoreactivity.		(hsa03040)Spliceosome; (ko03040)Spliceosome; (ko05168)Herpes simplex infection			(M5901)HALLMARK G2M CHECKPOINT; (M5925)HALLMARK E2F TARGETS; (M5926)HALLMARK MYC TARGETS V1	(M22026)BIOCARTA SM PATHWAY
Oncogene	BCR	613	ALL|BCR1|CML|D22S11|D22S662|PHL	BCR activator of RhoGEF and GTPase	A reciprocal translocation between chromosomes 22 and 9 produces the Philadelphia chromosome, which is often found in patients with chronic myelogenous leukemia. The chromosome 22 breakpoint for this translocation is located within the BCR gene. The translocation produces a fusion protein which is encoded by sequence from both BCR and ABL, the gene at the chromosome 9 breakpoint. Although the BCR…	chr22:23180509-23318037	GO:0043314 negative regulation of neutrophil degranulation;GO:0060313 negative regulation of blood vessel remodeling;GO:1902564 negative regulation of neutrophil activation	[GO:0007165] signal transduction; [GO:0008150] biological_process; [GO:0003674] molecular_function; [GO:0019899] enzyme binding; [GO:0006464] cellular protein modification process; [GO:0030234] enzyme regulator activity; [GO:0016301] kinase activity; [GO:0005575] cellular_component; [GO:0043167] ion binding; [GO:0043226] organelle; [GO:0005737] cytoplasm; [GO:0005622] intracellular; [GO:0005829] …	GO:0099092 postsynaptic density, intracellular component;GO:0099091 postsynaptic specialization, intracellular component;GO:0098685 Schaffer collateral - CA1 synapse	GO:0005089 Rho guanyl-nucleotide exchange factor activity;GO:0005088 Ras guanyl-nucleotide exchange factor activity;GO:0017048 Rho GTPase binding		Predicted intracellular proteins; FDA approved drug targets:Small molecule drugs; Disease related genes; Cancer-related genes; Enzymes; ENZYME proteins:Transferases	[IPR000008] C2 domain; [IPR000198] Rho GTPase-activating protein domain; [IPR000219] Dbl homology (DH) domain; [IPR001331] Guanine-nucleotide dissociation stimulator, CDC24, conserved site; [IPR001849] Pleckstrin homology domain; [IPR008936] Rho GTPase activation protein; [IPR015123] Bcr-Abl oncoprotein oligomerisation; [IPR035892] C2 domain superfamily; [IPR035899] Dbl homology (DH) domain super…	Cytosol;Nucleoplasm (reliability'])								MP:0005367 renal/urinary system phenotype; MP:0005370 liver/biliary system phenotype; MP:0005376 homeostasis/metabolism phenotype; MP:0005384 cellular phenotype; MP:0005378 growth/size/body region phenotype; MP:0005381 digestive/alimentary phenotype; MP:0005387 immune system phenotype; MP:0005397 hematopoietic system phenotype	[ORPHA:521] Chronic myeloid leukemia; [ORPHA:261330] Distal 22q11.2 microdeletion syndrome; [ORPHA:99860] Precursor B-cell acute lymphoblastic leukemia; [ORPHA:99861] Precursor T-cell acute lymphoblastic leukemia	OMIM ID:151410 Breakpoint cluster region		Hip;Platelet Function Tests	Body Height;Vaccine Potency;coenzyme Q10			HP:0004848:Ph-positive acute lymphoblastic leukemia; HP:0004852:Reduced leukocyte alkaline phosphatase; HP:0001912:Abnormal basophil morphology; HP:0100033:Tics; HP:0000363:Abnormality of earlobe; HP:0009795:Branchial fistula; HP:0005506:Chronic myelogenous leukemia; HP:0001802:Absent toenail; HP:0005547:Myeloproliferative disorder; HP:0010296:Ankyloglossia; HP:0001817:Absent fingernail; HP:00067…	Imatinib; Dasatinib; Bosutinib; Ponatinib	High grade T-cell lymphoma; Osteomyelosclerosis; B Lymphoblastic Leukemia/Lymphoma, BCR-ABL1-Like; Recurrent Adult Acute Lymphoblastic Leukemia; Reduced leukocyte alkaline phosphatase; Abnormal basophil morphology; Chromosome 22q11.2 Deletion Syndrome, Distal; Myeloid Metaplasia; Childhood B Acute Lymphoblastic Leukemia with t(9;22)(q34.1;q11.2); BCR-ABL1; Chronic myelogenous leukemia, BCR/ABL po…	286	441	[{"UniProt":"P11274","EnsemblGene":["ENSG00000186716"],"SwissProt":["BCR_HUMAN"]}]		Distribution: Detected in all; Specificity: Low tissue specificity	antibody: Normal tissues showed moderate to strong cytoplasmic with additional membranous staining in several cases. Cells in glomeruli, smooth muscle cells and spleen were negative.; Cytoplasmic and membranous expression in most tissues.	Antibody: Cancer tissues showed weak to moderate cytoplasmic with additional membranous staining in several cases. A few cases of seminomas, malignant gliomas, lymphomas, colorectal and pancreatic cancers displayed strong positivity.	(M17200)SA B CELL RECEPTOR COMPLEXES; (M1315)SIG PIP3 SIGNALING IN B LYMPHOCYTES; (M241)PID RAC1 REG PATHWAY	(ko05220)Chronic myeloid leukemia; (hsa05220)Chronic myeloid leukemia; (hsa05200)Pathways in cancer			(M5893)HALLMARK MITOTIC SPINDLE	(M7897)BIOCARTA GLEEVEC PATHWAY; (M3342)BIOCARTA INTEGRIN PATHWAY
Oncogene	ROS1	6098	MCF3|ROS|c-ros-1	ROS proto-oncogene 1, receptor tyrosine kinase	This proto-oncogene, highly-expressed in a variety of tumor cell lines, belongs to the sevenless subfamily of tyrosine kinase insulin receptor genes. The protein encoded by this gene is a type I integral membrane protein with tyrosine kinase activity. The protein may function as a growth or differentiation factor receptor. [provided by RefSeq, Jul 2008]	chr6:117426065-117287353	GO:0010966 regulation of phosphate transport;GO:0006817 phosphate ion transport;GO:0038083 peptidyl-tyrosine autophosphorylation	[GO:0003674] molecular_function; [GO:0043167] ion binding; [GO:0005575] cellular_component; [GO:0008150] biological_process; [GO:0006464] cellular protein modification process; [GO:0016301] kinase activity; [GO:0007165] signal transduction; [GO:0005886] plasma membrane; [GO:0030154] cell differentiation; [GO:0000003] reproduction; [GO:0040007] growth; [GO:0019899] enzyme binding; [GO:0032991] pro…	GO:0043235 receptor complex;GO:0048471 perinuclear region of cytoplasm;GO:0009986 cell surface	GO:0004714 transmembrane receptor protein tyrosine kinase activity;GO:0019199 transmembrane receptor protein kinase activity;GO:0004713 protein tyrosine kinase activity	Tyr protein kinase family	Predicted intracellular proteins; Disease related genes; Cancer-related genes; Enzymes; Potential drug targets; Kinases:Tyr protein kinases; ENZYME proteins:Transferases	[IPR000033] LDLR class B repeat; [IPR000719] Protein kinase domain; [IPR001245] Serine-threonine/tyrosine-protein kinase, catalytic domain; [IPR002011] Tyrosine-protein kinase, receptor class II, conserved site; [IPR003961] Fibronectin type III; [IPR008266] Tyrosine-protein kinase, active site; [IPR011009] Protein kinase-like domain superfamily; [IPR011042] Six-bladed beta-propeller, TolB-like; […	Vesicles (reliability'])			yes	yes		principal2	yes	MP:0005384 cellular phenotype; MP:0005389 reproductive system phenotype	[ORPHA:357191] Selection of therapeutic option in non-small cell lung carcinoma	OMIM ID:165020 V-ros avian ur2 sarcoma virus oncogene homolog 1	Short stature; Abnormality of brain morphology; Lung adenocarcinoma	Adenocarcinoma of lung;Anger;Child Development Disorders, Pervasive;Eosinophils;Exercise Test;Heart Rate;Lung Neoplasms;Platelet Function Tests	Electrocardiography;Myopia, Degenerative		Abnormality of brain morphology: likely pathogenic		Entrectinib; Fostamatinib	Occult Lung Adenocarcinoma; TYLOSIS WITH ESOPHAGEAL CANCER; Tumor necrosis factor receptor associated periodic syndrome [TRAPS]; Lymphangitis carcinomatosa; NADH cytochrome B5 reductase deficiency; Vascular ring; Hypertensive end-organ damage; Mediastinal Neoplasms; Lipofibromatosis; Non-small cell lung cancer recurrent; Donohue Syndrome; Anaplastic large B-cell lymphoma; Adenocarcinoma of lung, …	132	161	[{"UniProt":"P08922","EnsemblGene":["ENSG00000047936"],"EnsemblTrans":[["ENST00000368508","ENSP00000357494","principal2"]],"RefSeq":[["NM_002944","NP_002935","REVIEWED"]],"UCSC":["uc003pxp.2"],"SwissProt":["ROS1_HUMAN"]}]		Distribution: Detected in some; Specificity: Tissue enhanced	antibody: Renal glomeruli showed moderate membranous staining. Moderate cytoplasmic and nuclear staining was observed in chondrocytes. Remaining normal tissues were negative.; Estimation of protein expression could not be performed. View primary data.	Antibody: A few cases of squamous cell carcinomas, malignant melanomas, colorectal and pancreatic cancers showed moderate nucleolar immunoreactivity. A single case of hepatocellular carcinoma was strongly stained. Remaining cancer tissues were negative.					(M5932)HALLMARK INFLAMMATORY RESPONSE
Oncogene	BCL6	604	BCL5|BCL6A|LAZ3|ZBTB27|ZNF51	BCL6 transcription repressor	The protein encoded by this gene is a zinc finger transcription factor and contains an N-terminal POZ domain. This protein acts as a sequence-specific repressor of transcription, and has been shown to modulate the transcription of STAT-dependent IL-4 responses of B cells. This protein can interact with a variety of POZ-containing proteins that function as transcription corepressors. This gene is …	chr3:187745472-187721377	GO:0032764 negative regulation of mast cell cytokine production;GO:1903464 negative regulation of mitotic cell cycle DNA replication;GO:0048294 negative regulation of isotype switching to IgE isotypes	[GO:0003674] molecular_function; [GO:0005575] cellular_component; [GO:0005622] intracellular; [GO:0043226] organelle; [GO:0005634] nucleus; [GO:0005737] cytoplasm; [GO:0005794] Golgi apparatus; [GO:0043167] ion binding; [GO:0005654] nucleoplasm; [GO:0003677] DNA binding; [GO:0008150] biological_process; [GO:0034641] cellular nitrogen compound metabolic process; [GO:0009058] biosynthetic process; …	GO:0005657 replication fork;GO:0005794 Golgi apparatus;GO:0044427 chromosomal part	GO:0001161 intronic transcription regulatory region sequence-specific DNA binding;GO:0044213 intronic transcription regulatory region DNA binding;GO:0031490 chromatin DNA binding		Cancer-related genes:Candidate cancer biomarkers; Disease related genes; Transcription factors:Zinc-coordinating DNA-binding domains; Predicted intracellular proteins	[IPR000210] BTB/POZ domain; [IPR011333] SKP1/BTB/POZ domain superfamily; [IPR013087] Zinc finger C2H2-type; [IPR036236] Zinc finger C2H2 superfamily	Nucleoplasm (reliability']); Additional: Golgi apparatus								MP:0005370 liver/biliary system phenotype; MP:0005385 cardiovascular system phenotype; MP:0010768 mortality/aging; MP:0005369 muscle phenotype; MP:0005376 homeostasis/metabolism phenotype; MP:0005384 cellular phenotype; MP:0005378 growth/size/body region phenotype; MP:0005387 immune system phenotype; MP:0005389 reproductive system phenotype; MP:0005397 hematopoietic system phenotype; MP:0005379 e…	[ORPHA:545] Follicular lymphoma; [ORPHA:480541] High grade B-cell lymphoma with MYC and/ or BCL2 and/or BCL6 rearrangement; [ORPHA:98839] Intravascular large B-cell lymphoma; [ORPHA:98838] Primary mediastinal large B-cell lymphoma	OMIM ID:109565 B-cell lymphoma 6		Cell Adhesion Molecules;Child Development Disorders, Pervasive;Cholesterol, HDL;Eosinophils;Hemoglobins;Platelet Count;Platelet Function Tests;Transforming Growth Factor beta;Urine	Adipose Tissue;Antineoplastic Agents;Biomarkers;Blood Urea Nitrogen;Body Mass Index;Diabetes Mellitus, Type 2;Electrocardiography;Epirubicin;Glucose;Lung Volume Measurements;Lymphoma;Myopia, Degenerative;Obesity;Subcutaneous Fat, Abdominal;Uric Acid;dimethylarginine			HP:0200036:Skin nodule; HP:0002585:Abnormality of the peritoneum; HP:0030166:Night sweats; HP:0100721:Mediastinal lymphadenopathy; HP:0002202:Pleural effusion; HP:0001004:Lymphedema; HP:0001287:Meningitis; HP:0002665:Lymphoma; HP:0001824:Weight loss; HP:0001945:Fever; HP:0012378:Fatigue; HP:0001744:Splenomegaly		refractory chronic myelocytic leukemia; Follicular non-Hodgkin's lymphoma, large cell; B-cell lymphoma with features intermediate between diffuse large B-cell lymphoma and Burkitt lymphoma; Hodgkin lymphoma, nodular lymphocyte predominance; T-Lymphocytopenia, Idiopathic CD4-Positive; Double expressor lymphoma; Cutaneous Follicular Lymphoma; High Grade B-Cell Lymphoma, Not Otherwise Specified; sta…	286	373	[{"UniProt":"P41182","EnsemblGene":["ENSG00000113916"],"SwissProt":["BCL6_HUMAN"]},{"UniProt":"B5B0A5","RefSeq":[["NM_001134738","NP_001128210","REVIEWED"]],"SwissProt":["B5B0A5_HUMAN"]}]	blood	Distribution: Detected in all; Specificity: Tissue enhanced	antibody: Cells in lymphoid reaction centra showed moderate nuclear positivity. Remaining normal cells were generally negative.; Nuclear expression, mainly in lymphoid tissues.	Antibody: Selected cases of lymphomas showed strong nuclear positivity. Few cases of gastic cancer showed cytoplasmic immunoreactivity. Remaining cancers were negative.	(M30)PID HDAC CLASSII PATHWAY; (M136)PID FOXO PATHWAY; (M28)PID IL4 2PATHWAY	(hsa04068)foxo signaling pathway; (ko05202)Transcriptional misregulation in cancer; (hsa05202)Transcriptional misregulation in cancer			(M5890)HALLMARK TNFA SIGNALING VIA NFKB; (M5905)HALLMARK ADIPOGENESIS
Oncogene	BCL3	602	BCL4|D19S37	BCL3 transcription coactivator	This gene is a proto-oncogene candidate. It is identified by its translocation into the immunoglobulin alpha-locus in some cases of B-cell leukemia. The protein encoded by this gene contains seven ankyrin repeats, which are most closely related to those found in I kappa B proteins. This protein functions as a transcriptional co-activator that activates through its association with NF-kappa B homo…	chr19:44742620-44760044	GO:0002268 follicular dendritic cell differentiation;GO:0002266 follicular dendritic cell activation;GO:0002315 marginal zone B cell differentiation	[GO:0003674] molecular_function; [GO:0005575] cellular_component; [GO:0005622] intracellular; [GO:0043226] organelle; [GO:0005634] nucleus; [GO:0005737] cytoplasm; [GO:0008150] biological_process; [GO:0008219] cell death; [GO:0005654] nucleoplasm; [GO:0005829] cytosol; [GO:0005886] plasma membrane; [GO:0006950] response to stress; [GO:0034641] cellular nitrogen compound metabolic process; [GO:000…	GO:0032996 Bcl3-Bcl10 complex;GO:0033257 Bcl3/NF-kappaB2 complex;GO:0033256 I-kappaB/NF-kappaB complex	GO:0030674 protein binding, bridging;GO:0060090 molecular adaptor activity;GO:0008134 transcription factor binding		Predicted intracellular proteins; Cancer-related genes:Candidate cancer biomarkers; Disease related genes; Transcription factors:Immunoglobulin fold	[IPR002110] Ankyrin repeat; [IPR020683] Ankyrin repeat-containing domain; [IPR036770] Ankyrin repeat-containing domain superfamily	Nucleoplasm (reliability']); Additional: Midbody;Vesicles					yes	principal2		MP:0010768 mortality/aging; MP:0005376 homeostasis/metabolism phenotype; MP:0005384 cellular phenotype; MP:0005378 growth/size/body region phenotype; MP:0005387 immune system phenotype; MP:0005397 hematopoietic system phenotype; MP:0005382 craniofacial phenotype		OMIM ID:109560 B-cell leukemia/lymphoma 3		Body Height;Cholesterol, LDL	Adenocarcinoma Of Esophagus;Atrial Fibrillation;Barrett Esophagus;Blood Pressure;Body Mass Index;Cholesterol;Cholesterol, HDL;Coronary Disease;Diabetes Mellitus;Digestive System Diseases;Electrocardiography;Glucose;Heart Failure;Hematocrit;Lipids;Mortality;Neoplasms;Stroke;Triglycerides					Lymphoepithelioid lymphoma (clinical); Gastric Diffuse Large B-Cell Lymphoma; OTOFACIOCERVICAL SYNDROME 1; Double-Hit Lymphoma; Dyslipoproteinemias; Hemophagocytic Syndrome; Autoantibody measurement; Indolent Non-Hodgkin Lymphoma; OROFACIAL CLEFT 1; Adult Diffuse Large Cell Lymphoma; Childhood Diffuse Large Cell Lymphoma; Resistance to Insulin-Like Growth Factor I; Atherogenesis; Trisomy 12; Clef…	81	126	[{"UniProt":"P20749","EnsemblGene":["ENSG00000069399"],"EnsemblTrans":[["ENST00000164227","ENSP00000164227","principal2"]],"RefSeq":[["NM_005178","NP_005169","REVIEWED"]],"UCSC":["uc010xxe.3"],"SwissProt":["BCL3_HUMAN"]},{"UniProt":"B7Z3N9","RefSeq":[["XM_017027110","XP_016882599","MODEL"]],"SwissProt":["B7Z3N9_HUMAN"]}]		Distribution: Detected in all; Specificity: Low tissue specificity	antibody: Cells of placenta, glandular epithelia of the gastrointestinal tract and basal layers of squamous epithelia showed moderate to strong nuclear staining. Cilia of bronchus and epididymis were distinctly positive. Remaining normal tissues were in general negative.; Mainly nuclear expression in several tissues.	Antibody: Weak to moderate nuclear immunoreactivity was observed in few urothelial-, breast- and cervical cancers and lymphomas. Most other cancer tissues were negative.	(M26)PID NFKAPPAB ATYPICAL PATHWAY	(ko04668)TNF signaling pathway; (hsa04625)c-type lectin receptor signaling pathway; (hsa04668)TNF signaling pathway			(M5890)HALLMARK TNFA SIGNALING VIA NFKB; (M5901)HALLMARK G2M CHECKPOINT; (M5950)HALLMARK ALLOGRAFT REJECTION
Oncogene	CCND1	595	BCL1|D11S287E|PRAD1|U21B31	cyclin D1	The protein encoded by this gene belongs to the highly conserved cyclin family, whose members are characterized by a dramatic periodicity in protein abundance throughout the cell cycle. Cyclins function as regulators of CDK kinases. Different cyclins exhibit distinct expression and degradation patterns which contribute to the temporal coordination of each mitotic event. This cyclin forms a comple…	chr11:69641156-69654474	GO:0000320 re-entry into mitotic cell cycle;GO:0070141 response to UV-A;GO:0033601 positive regulation of mammary gland epithelial cell proliferation	[GO:0005575] cellular_component; [GO:0008150] biological_process; [GO:0006464] cellular protein modification process; [GO:0005622] intracellular; [GO:0043226] organelle; [GO:0005634] nucleus; [GO:0005737] cytoplasm; [GO:0007049] cell cycle; [GO:0005654] nucleoplasm; [GO:0051301] cell division; [GO:0006950] response to stress; [GO:0005635] nuclear envelope; [GO:0003674] molecular_function; [GO:003…	GO:0000307 cyclin-dependent protein kinase holoenzyme complex;GO:0017053 transcriptional repressor complex;GO:1902554 serine/threonine protein kinase complex	GO:0070064 proline-rich region binding;GO:0016538 cyclin-dependent protein serine/threonine kinase regulator activity;GO:0042826 histone deacetylase binding		Predicted intracellular proteins; FDA approved drug targets:Small molecule drugs; Disease related genes; Cancer-related genes:Candidate cancer biomarkers; Cancer-related genes:Mutational cancer driver genes; Cancer-related genes:Mutated cancer genes	[IPR004367] Cyclin, C-terminal domain; [IPR006671] Cyclin, N-terminal; [IPR013763] Cyclin-like; [IPR015451] Cyclin D; [IPR036915] Cyclin-like superfamily; [IPR039361] Cyclin	Nucleoplasm (reliability'])						principal1		MP:0005370 liver/biliary system phenotype; MP:0005385 cardiovascular system phenotype; MP:0010768 mortality/aging; MP:0005369 muscle phenotype; MP:0005384 cellular phenotype; MP:0005378 growth/size/body region phenotype; MP:0005386 behavior/neurological phenotype; MP:0005381 digestive/alimentary phenotype; MP:0002006 neoplasm; MP:0005389 reproductive system phenotype; MP:0005391 vision/eye phenot…	[ORPHA:67038] B-cell chronic lymphocytic leukemia; [ORPHA:52416] MANTLE CELL LYMPHOMA; [ORPHA:29073] Multiple myeloma	OMIM ID:168461 Cyclin d1		Monocytes;Platelet Function Tests;Triiodothyronine	Body Height;Body Mass Index;Breast;Breast Neoplasms;Carcinoma, Renal Cell;Hip;Melanoma;Multiple Myeloma;Primary amyloidosis		Colorectal cancer, susceptibility to: risk factor; Immunoglobulin light chain (al) amyloidosis: risk factor; Immunoglobulin light chain (al) amyloidosis (heart involvement): risk factor; Immunoglobulin light chain (al) amyloidosis (kidney involvement): risk factor; Immunoglobulin light chain (al) amyloidosis (serum ig lambda profile): risk factor; Immunoglobulin light chain (al) amyloidosis (seru…	HP:0004341:Abnormality of vitamin B12 metabolism; HP:0002152:Hyperproteinemia; HP:0006880:Cerebellar hemangioblastoma; HP:0031047:Paraproteinemia; HP:0009713:Spinal hemangioblastoma; HP:0005954:Pulmonary capillary hemangiomatosis; HP:0006775:Multiple myeloma; HP:0030424:Epididymal cyst; HP:0009715:Papillary cystadenoma of the epididymis; HP:0011034:Amyloidosis; HP:0000014:Abnormality of the bladd…	Acetylsalicylic acid; Arsenic trioxide; Encorafenib; Bryostatin 1	Abnormality of vitamin B12 metabolism; Atypical follicular adenoma; Centrocytic (mantle cell) lymphoma (Kiel classification); Gastric Precancerous Condition; Head and Neck Basaloid Carcinoma; Low Grade Ductal Breast Carcinoma In Situ; Lymphoplasmacytoid immunocytoma; MULTIPLE MYELOMA, t(11;14) TYPE, SUSCEPTIBILITY TO; Synchronous Bilateral Breast Carcinoma; VON HIPPEL-LINDAU SYNDROME, MODIFIER OF…	1339	1557	[{"UniProt":"P24385","EnsemblGene":["ENSG00000110092"],"EnsemblTrans":[["ENST00000227507","ENSP00000227507","principal1"]],"RefSeq":[["NM_053056","NP_444284","REVIEWED"]],"SwissProt":["CCND1_HUMAN"]},{"UniProt":"Q6FI00","RefSeq":[["NM_053056","NP_444284","REVIEWED"]],"UCSC":["uc001opa.4"],"SwissProt":["Q6FI00_HUMAN"]}]		Distribution: Detected in many; Specificity: Low tissue specificity	Cytoplasmic and nuclear expression in several tissues.; antibody: Strong cytoplasmic staining was observed in hepatocytes. A subset of basal cells of squamous epithelium showed moderate to strong nuclear staining. Remaining normal tissues were weakly stained or negative.	Antibody: Few cases of melanoma, liver, renal, urothelial and prostate cancers showed moderate to strong immunoreactivity. Remaining cancer tissues were weakly stained or negative.	(M209)PID P38 GAMMA DELTA PATHWAY; (M3686)SA REG CASCADE OF CYCLIN EXPR; (M1529)SA G1 AND S PHASES	(ko05216)Thyroid cancer; (hsa05216)Thyroid cancer; (ko05219)Bladder cancer	(hsa)Cell cycle - G1/S transition; (M00692)Cell cycle - G1/S transition		(M5903)HALLMARK NOTCH SIGNALING; (M5908)HALLMARK ANDROGEN RESPONSE; (M5902)HALLMARK APOPTOSIS	(M22014)BIOCARTA BTG2 PATHWAY; (M14863)BIOCARTA P53 PATHWAY; (M11106)BIOCARTA GSK3 PATHWAY
Oncogene	RAF1	5894	CMD1NN|CRAF|NS5|Raf-1|c-Raf	Raf-1 proto-oncogene, serine/threonine kinase	This gene is the cellular homolog of viral raf gene (v-raf). The encoded protein is a MAP kinase kinase kinase (MAP3K), which functions downstream of the Ras family of membrane associated GTPases to which it binds directly. Once activated, the cellular RAF1 protein can phosphorylate to activate the dual specificity protein kinases MEK1 and MEK2, which in turn phosphorylate to activate the serine/…	chr3:12664117-12583601	GO:0071550 death-inducing signaling complex assembly;GO:0035994 response to muscle stretch;GO:0030878 thyroid gland development	[GO:0003674] molecular_function; [GO:0043167] ion binding; [GO:0007165] signal transduction; [GO:0008150] biological_process; [GO:0006464] cellular protein modification process; [GO:0016301] kinase activity; [GO:0008283] cell population proliferation; [GO:0005575] cellular_component; [GO:0005622] intracellular; [GO:0043226] organelle; [GO:0005634] nucleus; [GO:0005737] cytoplasm; [GO:0005654] nuc…	GO:0031143 pseudopodium;GO:0005741 mitochondrial outer membrane;GO:0031968 organelle outer membrane	GO:0010856 adenylate cyclase activator activity;GO:0008179 adenylate cyclase binding;GO:0031434 mitogen-activated protein kinase kinase binding	TKL Ser/Thr protein kinase family	Predicted intracellular proteins; FDA approved drug targets:Small molecule drugs; Disease related genes; Cancer-related genes:Candidate cancer biomarkers; Enzymes; Kinases:TKL Ser/Thr protein kinases; ENZYME proteins:Transferases; RAS pathway related proteins	[IPR000719] Protein kinase domain; [IPR001245] Serine-threonine/tyrosine-protein kinase, catalytic domain; [IPR002219] Protein kinase C-like, phorbol ester/diacylglycerol-binding domain; [IPR003116] Raf-like Ras-binding; [IPR008271] Serine/threonine-protein kinase, active site; [IPR011009] Protein kinase-like domain superfamily; [IPR017441] Protein kinase, ATP binding site; [IPR020454] Diacylglyc…	Nuclear speckles (reliability'])								MP:0005370 liver/biliary system phenotype; MP:0005385 cardiovascular system phenotype; MP:0010768 mortality/aging; MP:0005369 muscle phenotype; MP:0005376 homeostasis/metabolism phenotype; MP:0005384 cellular phenotype; MP:0005378 growth/size/body region phenotype; MP:0005386 behavior/neurological phenotype; MP:0005387 immune system phenotype; MP:0003631 nervous system phenotype; MP:0005391 visio…	[ORPHA:154] Familial isolated dilated cardiomyopathy; [ORPHA:648] Noonan Syndrome; [ORPHA:500] Noonan syndrome with multiple lentigines; [ORPHA:251615] Pilomyxoid astrocytoma	OMIM ID:164760 Raf1 protooncogene, serine/threonine kinase	LEOPARD syndrome 2; Rasopathy; Inborn genetic diseases; not specified; Noonan syndrome 3; Cardiomyopathy, dilated, 1NN; Noonan syndrome 5; Cutaneous melanoma; Noonan syndrome; Dilated cardiomyopathy; Primary familial hypertrophic cardiomyopathy; Cardiovascular phenotype; Neurodevelopmental disorder; Noonan syndrome with multiple lentigines; Neoplasm of the large intestine; Malignant melanoma of s…		Cardiomegaly;Cholesterol	[611553] NOONAN SYNDROME 5		HP:0008625:Severe sensorineural hearing impairment; HP:0011710:Bundle branch block; HP:0001003:Multiple lentigines; HP:0004414:Abnormality of the pulmonary artery; HP:0011381:Aplasia of the semicircular canal; HP:0011869:Abnormal platelet function; HP:0004308:Ventricular arrhythmia; HP:0004306:Abnormal endocardium morphology; HP:0002212:Curly hair; HP:0100625:Enlarged thorax; HP:0007392:Excessive…	Sorafenib; LErafAON; XL281; iCo-007; Cholecystokinin; Regorafenib; Dabrafenib; Fostamatinib	CARDIOMYOPATHY, DILATED, 1NN; Disorders of both mitral and tricuspid valves; LEOPARD SYNDROME 2; Neonatal testicular torsion; Noonan Syndrome 5; Pointed helix; Cleft leaflet of mitral valve; Congenital anomaly of cerebrovascular system; reproductive system disorder; Malignant tumor, fusiform cell type; Benign Struma Ovarii; GIANT PIGMENTED HAIRY NEVUS; Bisphosphonate-associated osteonecrosis; Leo…	262	618	[{"UniProt":"P04049","EnsemblGene":["ENSG00000132155"],"RefSeq":[["XM_005265355","XP_005265412"]],"SwissProt":["RAF1_HUMAN"]},{"UniProt":"A0A0S2Z4L5","RefSeq":[["XM_005265357","XP_005265414"],["XM_017006966","XP_016862455","MODEL"]],"SwissProt":["A0A0S2Z4L5_HUMAN"]},{"UniProt":"L7RRS6","RefSeq":[["NM_002880","NP_002871","REVIEWED"],["XM_005265355","XP_005265412"],["XM_011533974","XP_011532276","M…		Distribution: Detected in all; Specificity: Low tissue specificity	antibody: Squamous epithelium, gallbladder, urothelium and male genitalia showed moderate to strong nuclear positivity. Tubuli in kidney and exocrine pancreas displayed cytoplasmic positivity. Cells in CNS, myocytes and most lymphoid tissues showed weak positivity or were negative.; Mainly nuclear expression in most tissues.	Antibody: Most cancer cells showed moderate to strong nuclear positivity.	(M134)PID TCR RAS PATHWAY; (M199)PID P38 MK2 PATHWAY; (M1718)SIG IL4RECEPTOR IN B LYPHOCYTES	(ko05219)Bladder cancer; (hsa05219)Bladder cancer; (ko05213)Endometrial cancer	(hsa)MAPK (ERK1/2) signaling; (M00687)MAPK (ERK1/2) signaling		(M5923)HALLMARK PI3K AKT MTOR SIGNALING; (M5921)HALLMARK COMPLEMENT; (M5932)HALLMARK INFLAMMATORY RESPONSE	(M89)BIOCARTA CDK5 PATHWAY; (M668)BIOCARTA BARR MAPK PATHWAY; (M17681)BIOCARTA IL3 PATHWAY
Oncogene	PTPN11	5781	BPTP3|CFC|JMML|METCDS|NS1|PTP-1D|PTP2C|SH-PTP2|SH-PTP3|SHP2	protein tyrosine phosphatase non-receptor type 11	The protein encoded by this gene is a member of the protein tyrosine phosphatase (PTP) family. PTPs are known to be signaling molecules that regulate a variety of cellular processes including cell growth, differentiation, mitotic cycle, and oncogenic transformation. This PTP contains two tandem Src homology-2 domains, which function as phospho-tyrosine binding domains and mediate the interaction …	chr12:112418915-112509918	GO:0051463 negative regulation of cortisol secretion;GO:0061582 intestinal epithelial cell migration;GO:2000832 negative regulation of steroid hormone secretion	[GO:0003674] molecular_function; [GO:0016791] phosphatase activity; [GO:0008150] biological_process; [GO:0006464] cellular protein modification process; [GO:0006810] transport; [GO:0055085] transmembrane transport; [GO:0005575] cellular_component; [GO:0005622] intracellular; [GO:0043226] organelle; [GO:0005634] nucleus; [GO:0005737] cytoplasm; [GO:0040011] locomotion; [GO:0002376] immune system p…	GO:0005739 mitochondrion;GO:0005654 nucleoplasm;GO:0005829 cytosol	GO:0004726 non-membrane spanning protein tyrosine phosphatase activity;GO:0031748 D1 dopamine receptor binding;GO:0043560 insulin receptor substrate binding		Predicted intracellular proteins; Disease related genes; ENZYME proteins:Hydrolases; Cancer-related genes:Mutational cancer driver genes; Enzymes; Potential drug targets; RAS pathway related proteins; Cancer-related genes:Mutated cancer genes	[IPR000242] PTP type protein phosphatase; [IPR000980] SH2 domain; [IPR029021] Protein-tyrosine phosphatase-like; [IPR036860] SH2 domain superfamily; [IPR000387] Tyrosine specific protein phosphatases domain; [IPR003595] Protein-tyrosine phosphatase, catalytic; [IPR012152] Protein-tyrosine phosphatase, non-receptor type-6, -11; [IPR016130] Protein-tyrosine phosphatase, active site	Nucleoli (reliability']); Additional: Actin filaments;Cytosol;Nucleoplasm					yes			MP:0005370 liver/biliary system phenotype; MP:0005385 cardiovascular system phenotype; MP:0010768 mortality/aging; MP:0005369 muscle phenotype; MP:0005376 homeostasis/metabolism phenotype; MP:0005384 cellular phenotype; MP:0005378 growth/size/body region phenotype; MP:0005386 behavior/neurological phenotype; MP:0005381 digestive/alimentary phenotype; MP:0005387 immune system phenotype; MP:0002006…	[ORPHA:86834] Juvenile myelomonocytic leukemia; [ORPHA:2499] Metachondromatosis; [ORPHA:648] Noonan Syndrome; [ORPHA:500] Noonan syndrome with multiple lentigines	OMIM ID:176876 Protein-tyrosine phosphatase, nonreceptor-type, 11	LEOPARD syndrome 1; Rasopathy; Metachondromatosis; not specified; Noonan syndrome 1; Noonan syndrome; Noonan syndrome and Noonan-related syndrome; Acute myeloid leukemia; Neoplasm of brain; Chronic lymphocytic leukemia; Neuroblastoma; Juvenile myelomonocytic leukemia; Noonan syndrome type 1; Noonan syndrome 3; Splenomegaly; Telecanthus; Anemia; Lymphadenitis; Cardiovascular phenotype; Noonan synd…	Arterial Pressure;Attention Deficit Disorder with Hyperactivity;Blood Pressure;Carotid Arteries;Hypertension;Lipids;Triglycerides	Cleft Lip;Cleft Palate;Platelet Count	[151100] LEOPARD syndrome type 1; [163950] NOONAN SYNDROME 1	Acute myeloid leukemia: likely pathogenic,pathogenic; Adenocarcinoma of stomach: likely pathogenic,other,pathogenic; Astrocytoma: likely pathogenic,pathogenic; Cardiovascular phenotype: pathogenic; Chronic lymphocytic leukemia: likely pathogenic,pathogenic; Clinvar: phenotype not specified: likely pathogenic,other,pathogenic,uncertain significance; Early t cell progenitor acute lymphoblastic leuk…	HP:0005655:Multiple digital exostoses; HP:0010463:Aplasia of the ovary; HP:0000917:Superior pectus carinatum; HP:0100697:Neurofibrosarcoma; HP:0000915:Pectus excavatum of inferior sternum; HP:0001709:Third degree atrioventricular block; HP:0008357:Reduced factor XIII activity; HP:0004841:Reduced factor XII activity; HP:0012569:Delayed menarche; HP:0100769:Synovitis; HP:0012209:Juvenile myelomonoc…	Dodecyltrimethylammonium	Abnormality of skeletal maturation; Abnormality of the somatic nervous system; Congenital insufficiency of pulmonary valve; Congenital stenosis of pulmonary valve; HEART DISPLACEMENT; Multiple Lentigines/LEOPARD syndrome; Multiple digital exostoses; Refractive amblyopia; Aleutian Mink Disease; B lymphoblastic leukemia lymphoma, no ICD-O subtype; Cleft leaflet of mitral valve; Hemorrhagic enteriti…	424	777	[{"UniProt":"Q06124","EnsemblGene":["ENSG00000179295"],"SwissProt":["PTN11_HUMAN"]}]		Distribution: Detected in all; Specificity: Low tissue specificity	antibody: Moderate to strong cytoplasmic positivity was observed in most normal tissues. Additional nuclear staining was observed in respiratory epithelia, thyroid and gall bladder.; General cytoplasmic expression.	Antibody: Malignant cells displayed moderate to strong cytoplasmic positivity. A majority of renal and pancreatic cancers were weakly stained or negative.	(M135)PID IL5 PATHWAY; (M182)PID IL3 PATHWAY; (M226)PID VEGFR1 PATHWAY	(ko05211)Renal cell carcinoma; (ko05120)Epithelial cell signaling in Helicobacter pylori infection; (hsa05120)Epithelial cell signaling in Helicobacter pylori infection			(M5897)HALLMARK IL6 JAK STAT3 SIGNALING; (M5923)HALLMARK PI3K AKT MTOR SIGNALING	(M2623)BIOCARTA IGF1 PATHWAY; (M5489)BIOCARTA IL6 PATHWAY; (M765)BIOCARTA INSULIN PATHWAY
Oncogene	MIR20B	574032	MIRN20B|hsa-mir-20b|mir-20b	microRNA 20b	microRNAs (miRNAs) are short (20-24 nt) non-coding RNAs that are involved in post-transcriptional regulation of gene expression in multicellular organisms by affecting both the stability and translation of mRNAs. miRNAs are transcribed by RNA polymerase II as part of capped and polyadenylated primary transcripts (pri-miRNAs) that can be either protein-coding or non-coding. The primary transcript …	chrX:134169877-134169809	GO:2000774 positive regulation of cellular senescence;GO:0090343 positive regulation of cell aging;GO:1905563 negative regulation of vascular endothelial cell proliferation	[GO:0005575] cellular_component; [GO:0005576] extracellular region; [GO:0005615] extracellular space; [GO:0003674] molecular_function; [GO:0003723] RNA binding; [GO:0003729] mRNA binding; [GO:0008150] biological_process; [GO:0008283] cell population proliferation; [GO:0043226] organelle; [GO:0006950] response to stress; [GO:0007568] aging; [GO:0048856] anatomical structure development; [GO:004864…	GO:1903561 extracellular vesicle;GO:0043230 extracellular organelle;GO:0005615 extracellular space	GO:1903231 mRNA binding involved in posttranscriptional gene silencing;GO:0003729 mRNA binding;GO:0003723 RNA binding														OMIM ID:300950 Micro rna 20b								Fetal Hypoxia; Nonproliferative diabetic retinopathy; Hyperoxaluria; Hypertrophic disorder of skin, unspecified; Viral myocarditis; Marinesco-Sjogren syndrome; Invasive Carcinoma; Latent Tuberculosis; Kidney Calculi; PIGMENTARY DISORDER, RETICULATE, WITH SYSTEMIC MANIFESTATIONS; Myocardial Reperfusion Injury; Nephrolithiasis; Coinfection; Polycystic Kidney, Autosomal Dominant; Metastatic malignan…	38	53
Oncogene	PRKCI	5584	DXS1179E|PKCI|nPKC-iota	protein kinase C iota	This gene encodes a member of the protein kinase C (PKC) family of serine/threonine protein kinases. The PKC family comprises at least eight members, which are differentially expressed and are involved in a wide variety of cellular processes. This protein kinase is calcium-independent and phospholipid-dependent. It is not activated by phorbolesters or diacylglycerol. This kinase can be recruited …	chr3:170222424-170305981	GO:0034351 negative regulation of glial cell apoptotic process;GO:0034350 regulation of glial cell apoptotic process;GO:0034349 glial cell apoptotic process	[GO:0003674] molecular_function; [GO:0043167] ion binding; [GO:0008150] biological_process; [GO:0006464] cellular protein modification process; [GO:0007165] signal transduction; [GO:0016301] kinase activity; [GO:0006810] transport; [GO:0055085] transmembrane transport; [GO:0005575] cellular_component; [GO:0005622] intracellular; [GO:0043226] organelle; [GO:0005634] nucleus; [GO:0005737] cytoplasm…	GO:0043220 Schmidt-Lanterman incisure;GO:0043218 compact myelin;GO:0043209 myelin sheath	GO:0004697 protein kinase C activity;GO:0004698 calcium-dependent protein kinase C activity;GO:0009931 calcium-dependent protein serine/threonine kinase activity	AGC Ser/Thr protein kinase family	Predicted intracellular proteins; Cancer-related genes:Candidate cancer biomarkers; Kinases:AGC Ser/Thr protein kinases; Enzymes; ENZYME proteins:Transferases	[IPR000270] PB1 domain; [IPR000719] Protein kinase domain; [IPR000961] AGC-kinase, C-terminal; [IPR002219] Protein kinase C-like, phorbol ester/diacylglycerol-binding domain; [IPR008271] Serine/threonine-protein kinase, active site; [IPR011009] Protein kinase-like domain superfamily; [IPR012233] Protein kinase C; [IPR017441] Protein kinase, ATP binding site; [IPR017892] Protein kinase, C-terminal…	Cytosol (reliability']); Additional: Cytokinetic bridge;Microtubules						principal1		MP:0005367 renal/urinary system phenotype; MP:0005370 liver/biliary system phenotype; MP:0005385 cardiovascular system phenotype; MP:0010768 mortality/aging; MP:0005369 muscle phenotype; MP:0005376 homeostasis/metabolism phenotype; MP:0005384 cellular phenotype; MP:0005378 growth/size/body region phenotype; MP:0005386 behavior/neurological phenotype; MP:0005387 immune system phenotype; MP:0003631…		OMIM ID:600539 Protein kinase c, iota form		Platelet Function Tests	Bone Density;Prostatic Neoplasms;S-(3-hydroxypropyl)cysteine N-acetate;Smoking				Bisindolylmaleimide I; Fostamatinib	Abdominal obesity metabolic syndrome; recurrent muscle twitches (symptom); Behavioral tic; Serous Tubal Intraepithelial Carcinoma; Tic disorder; Malignant Meningioma; Childhood Alveolar Rhabdomyosarcoma; Apraxia, Developmental Verbal; Adult Angiosarcoma; Childhood Angiosarcoma; Alveolar rhabdomyosarcoma; Ovarian Serous Adenocarcinoma; Extrapulmonary Small Cell Carcinoma; Hemangiosarcoma; Alcohol …	109	251	[{"UniProt":"P41743","EnsemblGene":["ENSG00000163558"],"EnsemblTrans":[["ENST00000295797","ENSP00000295797","principal1"]],"RefSeq":[["NM_002740","NP_002731","REVIEWED"]],"UCSC":["uc003fgs.3"],"SwissProt":["KPCI_HUMAN"]}]		Distribution: Detected in all; Specificity: Low tissue specificity	Cytoplasmic expression in most tissues.; antibody: Weak to moderate cytoplasmic staining was observed in several normal tissues. The gastric mucosa showed strong cytoplasmic positivity while epididymis and fallopian tube showed strong cilia staining. Liver, ovary, myocytes, cells in CNS and lymphoid tissue were generally negative.	Antibody: Several cancers displayed weak to moderate cytoplasmic positivity while ovarian cancers showed moderate to strong staining. Gliomas, lymphomas, melanomas, renal and liver cancers were generally negative.	(M247)PID INSULIN GLUCOSE PATHWAY; (M193)PID NEPHRIN NEPH1 PATHWAY; (M110)PID IL1 PATHWAY	(hsa04611)Platelet activation; (ko04910)Insulin signaling pathway; (hsa04910)Insulin signaling pathway
Oncogene	PPP2R1A	5518	MRD36|PP2A-Aalpha|PP2AA|PP2AAALPHA|PR65A	protein phosphatase 2 scaffold subunit Aalpha	This gene encodes a constant regulatory subunit of protein phosphatase 2. Protein phosphatase 2 is one of the four major Ser/Thr phosphatases, and it is implicated in the negative control of cell growth and division. It consists of a common heteromeric core enzyme, which is composed of a catalytic subunit and a constant regulatory subunit, that associates with a variety of regulatory subunits. Th…	chr19:52190052-52229518	GO:0051232 meiotic spindle elongation;GO:1903537 meiotic cell cycle process involved in oocyte maturation;GO:1903538 regulation of meiotic cell cycle process involved in oocyte maturation	[GO:0003674] molecular_function; [GO:0008150] biological_process; [GO:0034641] cellular nitrogen compound metabolic process; [GO:0005575] cellular_component; [GO:0005622] intracellular; [GO:0043226] organelle; [GO:0005634] nucleus; [GO:0005737] cytoplasm; [GO:0005886] plasma membrane; [GO:0008219] cell death; [GO:0005739] mitochondrion; [GO:0005829] cytosol; [GO:0005694] chromosome; [GO:0007059] …	GO:0000159 protein phosphatase type 2A complex;GO:0008287 protein serine/threonine phosphatase complex;GO:1903293 phosphatase complex	GO:1990405 protein antigen binding;GO:0004722 protein serine/threonine phosphatase activity;GO:0019888 protein phosphatase regulator activity		Disease related genes; Cancer-related genes:Mutational cancer driver genes; Predicted intracellular proteins; Cancer-related genes:Mutated cancer genes	[IPR000357] HEAT repeat; [IPR011989] Armadillo-like helical; [IPR016024] Armadillo-type fold; [IPR021133] HEAT, type 2; [IPR031090] Serine/threonine-protein phosphatase 2A subunit A, metazoa	Cytosol (reliability'])					yes	principal1		MP:0010768 mortality/aging; MP:0005376 homeostasis/metabolism phenotype; MP:0005378 growth/size/body region phenotype; MP:0005386 behavior/neurological phenotype; MP:0002006 neoplasm; MP:0005388 respiratory system phenotype	[ORPHA:457284] Microcephaly-corpus callosum hypoplasia-intellectual disability-facial dysmorphism syndrome	OMIM ID:605983 Protein phosphatase 2, structural/regulatory subunit a, alpha	Uterine Carcinosarcoma; Adenocarcinoma of prostate; Malignant neoplasm of body of uterus; Adenocarcinoma of stomach; Ovarian Serous Cystadenocarcinoma; Squamous cell carcinoma of the head and neck; Neoplasm of the large intestine; Neoplasm of the breast; Lung adenocarcinoma; Mental retardation, autosomal dominant 36; Microcephaly; Impaired use of nonverbal behaviors; Synophrys; Generalized hypoto…			[616579] Intellectual disability	Adenocarcinoma of prostate: likely pathogenic; Adenocarcinoma of stomach: likely pathogenic; Brachydactyly: pathogenic; Clinvar: phenotype not specified: likely pathogenic,pathogenic; Lung adenocarcinoma: likely pathogenic; Mental retardation, autosomal dominant 36: likely pathogenic,pathogenic; Malignant neoplasm of body of uterus: likely pathogenic,pathogenic; Neoplasm of the breast: likely pat…	HP:0009179:Deviation of the 5th finger; HP:0010721:Abnormal hair whorl; HP:0000315:Abnormality of the orbital region; HP:0000297:Facial hypotonia; HP:0005487:Prominent metopic ridge; HP:0010055:Broad hallux; HP:0001357:Plagiocephaly; HP:0010804:Tented upper lip vermilion; HP:0002194:Delayed gross motor development; HP:0000194:Open mouth; HP:0001382:Joint hypermobility; HP:0000324:Facial asymmetry…	2,6,8-Trimethyl-3-Amino-9-Benzyl-9-Methoxynonanoic Acid; (2S,3S,4E,6E,8S,9S)-3-amino-9-methoxy-2,6,8-trimethyl-10-phenyldeca-4,6-dienoic acid	Clinodactyly of the thumb; MENTAL RETARDATION, AUTOSOMAL DOMINANT 36; Deviation of the 5th finger; Abnormal hair whorl; Abnormality of the orbital region; hereditary Wilms tumor; Impaired use of nonverbal behaviors; Breast Fibrocystic Change, Proliferative Type; Electrocardiogram change; Serous cystadenocarcinoma ovary; Malignant Uterine Corpus Neoplasm; Facial hypotonia; Aqueductal Stenosis; Pro…	35	264	[{"UniProt":"P30153","EnsemblGene":["ENSG00000105568"],"EnsemblTrans":[["ENST00000322088","ENSP00000324804","principal1"]],"RefSeq":[["NM_014225","NP_055040","REVIEWED"]],"UCSC":["uc002pyp.4"],"SwissProt":["2AAA_HUMAN"]},{"UniProt":"A8K7B7","RefSeq":[["NM_014225","NP_055040","REVIEWED"]],"SwissProt":["A8K7B7_HUMAN"]}]		Distribution: Detected in all; Specificity: Low tissue specificity			(M210)PID IL8 CXCR2 PATHWAY; (M46)PID ATR PATHWAY; (M129)PID PLK1 PATHWAY	(ko04730)Long-term depression; (hsa04730)Long-term depression; (ko04350)TGF-beta signaling pathway
Oncogene	PML	5371	MYL|PP8675|RNF71|TRIM19	PML nuclear body scaffold	The protein encoded by this gene is a member of the tripartite motif (TRIM) family. The TRIM motif includes three zinc-binding domains, a RING, a B-box type 1 and a B-box type 2, and a coiled-coil region. This phosphoprotein localizes to nuclear bodies where it functions as a transcription factor and tumor suppressor. Its expression is cell-cycle related and it regulates the p53 response to oncog…	chr15:73994716-74047827	GO:0007182 common-partner SMAD protein phosphorylation;GO:0030578 PML body organization;GO:1902187 negative regulation of viral release from host cell	[GO:0003674] molecular_function; [GO:0043167] ion binding; [GO:0008150] biological_process; [GO:0008283] cell population proliferation; [GO:0005575] cellular_component; [GO:0005622] intracellular; [GO:0043226] organelle; [GO:0005634] nucleus; [GO:0005737] cytoplasm; [GO:0005783] endoplasmic reticulum; [GO:0031410] cytoplasmic vesicle; [GO:0005768] endosome; [GO:0008219] cell death; [GO:0003677] D…	GO:0042406 extrinsic component of endoplasmic reticulum membrane;GO:0031312 extrinsic component of organelle membrane;GO:0000792 heterochromatin	GO:0140037 sumo-dependent protein binding;GO:0140035 ubiquitination-like modification-dependent protein binding;GO:0032183 SUMO binding		Cancer-related genes:Candidate cancer biomarkers; Disease related genes; Predicted intracellular proteins	[IPR000315] B-box-type zinc finger; [IPR001841] Zinc finger, RING-type; [IPR013083] Zinc finger, RING/FYVE/PHD-type; [IPR017907] Zinc finger, RING-type, conserved site; [IPR021978] Protein of unknown function DUF3583	Nuclear bodies (reliability'])					yes			MP:0010768 mortality/aging; MP:0005376 homeostasis/metabolism phenotype; MP:0005384 cellular phenotype; MP:0005378 growth/size/body region phenotype; MP:0005387 immune system phenotype; MP:0002006 neoplasm; MP:0005397 hematopoietic system phenotype; MP:0005379 endocrine/exocrine gland phenotype	[ORPHA:520] ACUTE PROMYELOCYTIC LEUKEMIA	OMIM ID:102578 Acute promyelocytic leukemia, inducer of		Blood Pressure	Body Height;Myopia, Degenerative;Osteitis Deformans			HP:0025420:Diffuse alveolar hemorrhage; HP:0100608:Metrorrhagia; HP:0030955:Alcoholism; HP:0031245:Productive cough; HP:0030140:Oral cavity bleeding; HP:0031035:Chronic infection; HP:0005521:Disseminated intravascular coagulation; HP:0010280:Stomatitis; HP:0031020:Bone marrow hypercellularity; HP:0011900:Hypofibrinogenemia; HP:0031364:Ecchymosis; HP:0000967:Petechiae; HP:0000225:Gingival bleeding…	Arsenic trioxide	Hypergranular promyelocytic leukemia; Adult Acute Promyelocytic Leukemia with PML-RARA; Hunger Vital Sign; 15q24 Microdeletion; Trisomy 22; Neoplasms, Therapy-Associated; 47, XYY syndrome; Hyperfibrinolysis; Infections, Arenavirus; Treatment related secondary malignancy; Fanconi-Bickel Syndrome; Disease due to Papilloma virus; Transformation to acute myeloid leukaemia; Metrorrhagia; Productive Co…	347	585	[{"UniProt":"P29590","EnsemblGene":["ENSG00000140464"],"SwissProt":["PML_HUMAN"]}]		Distribution: Detected in all; Specificity: Low tissue specificity	antibody: Most normal tissues showed moderate to strong nuclear staining. Glial cells and lymphoid tissues were weakly stained or negative.; Nuclear expression in most tissues.	Antibody: Weak to moderate nuclear and/or cytoplasmic staining was observed in most cancers. Several urothelial and renal cancers showed strong nuclear staining.	(M139)PID MYC PATHWAY; (M256)PID TAP63 PATHWAY; (M286)PID TGFBR PATHWAY	(ko05221)Acute myeloid leukemia; (hsa05221)Acute myeloid leukemia; (hsa04120)Ubiquitin mediated proteolysis			(M5919)HALLMARK HEDGEHOG SIGNALING; (M5901)HALLMARK G2M CHECKPOINT; (M5913)HALLMARK INTERFERON GAMMA RESPONSE	(M4891)BIOCARTA PML PATHWAY
Oncogene	PLAG1	5324	PSA|SGPA|SRS4|ZNF912	PLAG1 zinc finger	Pleomorphic adenoma gene 1 encodes a zinc finger protein with 2 putative nuclear localization signals. PLAG1, which is developmentally regulated, has been shown to be consistently rearranged in pleomorphic adenomas of the salivary glands. PLAG1 is activated by the reciprocal chromosomal translocations involving 8q12 in a subset of salivary gland pleomorphic adenomas. Three transcript variants enc…	chr8:56211327-56160909	GO:0060736 prostate gland growth;GO:0060252 positive regulation of glial cell proliferation;GO:0060251 regulation of glial cell proliferation	[GO:0003674] molecular_function; [GO:0005575] cellular_component; [GO:0005622] intracellular; [GO:0043226] organelle; [GO:0005634] nucleus; [GO:0005654] nucleoplasm; [GO:0043167] ion binding; [GO:0005737] cytoplasm; [GO:0005829] cytosol; [GO:0003677] DNA binding; [GO:0005856] cytoskeleton; [GO:0005815] microtubule organizing center; [GO:0008150] biological_process; [GO:0048856] anatomical structu…	GO:0016607 nuclear speck;GO:0005813 centrosome;GO:0005815 microtubule organizing center	GO:0001228 DNA-binding transcription activator activity, RNA polymerase II-specific;GO:0000978 RNA polymerase II proximal promoter sequence-specific DNA binding;GO:0000987 proximal promoter sequence-specific DNA binding		Predicted intracellular proteins; Disease related genes; Transcription factors:Zinc-coordinating DNA-binding domains; Cancer-related genes	[IPR013087] Zinc finger C2H2-type; [IPR036236] Zinc finger C2H2 superfamily; [IPR027765] Zinc finger protein PLAG1/PLAGL2	Nuclear speckles;Nucleoplasm (reliability']); Additional: Centrosome;Cytosol								MP:0005378 growth/size/body region phenotype; MP:0005386 behavior/neurological phenotype; MP:0005389 reproductive system phenotype; MP:0005391 vision/eye phenotype; MP:0005377 hearing/vestibular/ear phenotype; MP:0005379 endocrine/exocrine gland phenotype; MP:0005380 embryo phenotype; MP:0005382 craniofacial phenotype	[ORPHA:454821] Pleomorphic salivary gland adenoma	OMIM ID:603026 Plag1 zinc finger protein	Russell-Silver syndrome; SILVER-RUSSELL SYNDROME 4	Vitamin B 12	Agranulocytosis;Body Height;Body Mass Index;Hip;Thyroid Hormones		Russell-silver syndrome: pathogenic	HP:0100684:Salivary gland neoplasm; HP:0001428:Somatic mutation; HP:0000006:Autosomal dominant inheritance		Flank Mass; Lipoblastomatosis; Malignant Mixed Tumor; Radiolabeled somatostatin analog study; Pleomorphic adenoma of lacrimal gland; Retroperitoneal mass; EAR WAX, WET/DRY; Disorder of soft tissue; Inguinal pain; Advanced Prostate Carcinoma; Castration-Sensitive Prostate Carcinoma; Leiomyosarcoma, Epithelioid; Blood in stool; Skin appendage adenoma; Infarction of spinal cord; Leiomyosarcoma, Myxo…	59	80	[{"UniProt":"Q6DJT9","EnsemblGene":["ENSG00000181690"],"SwissProt":["PLAG1_HUMAN"]},{"UniProt":"A0A024R7Z0","RefSeq":[["NM_001114634","NP_001108106","REVIEWED"],["NM_002655","NP_002646","REVIEWED"],["XM_017013576","XP_016869065","MODEL"]],"SwissProt":["A0A024R7Z0_HUMAN"]}]		Distribution: Detected in all; Specificity: Low tissue specificity							(M5956)HALLMARK KRAS SIGNALING DN
Oncogene	PIM1	5292	PIM	Pim-1 proto-oncogene, serine/threonine kinase	The protein encoded by this gene belongs to the Ser/Thr protein kinase family, and PIM subfamily. This gene is expressed primarily in B-lymphoid and myeloid cell lines, and is overexpressed in hematopoietic malignancies and in prostate cancer. It plays a role in signal transduction in blood cells, contributing to both cell proliferation and survival, and thus provides a selective advantage in tum…	chr6:37170152-37175428	GO:1905062 positive regulation of cardioblast proliferation;GO:2000138 positive regulation of cell proliferation involved in heart morphogenesis;GO:0003263 cardioblast proliferation	[GO:0003674] molecular_function; [GO:0043167] ion binding; [GO:0008150] biological_process; [GO:0006464] cellular protein modification process; [GO:0016301] kinase activity; [GO:0008219] cell death; [GO:0048856] anatomical structure development; [GO:0008283] cell population proliferation; [GO:0040007] growth; [GO:0005575] cellular_component; [GO:0005737] cytoplasm; [GO:0005622] intracellular; [GO…	GO:0005730 nucleolus;GO:0005654 nucleoplasm;GO:0005829 cytosol	GO:0043024 ribosomal small subunit binding;GO:0030145 manganese ion binding;GO:0043021 ribonucleoprotein complex binding	CAMK Ser/Thr protein kinase family	Predicted intracellular proteins; Cancer-related genes:Candidate cancer biomarkers; Enzymes; ENZYME proteins:Transferases; Kinases:CAMK Ser/Thr protein kinases	[IPR000719] Protein kinase domain; [IPR008271] Serine/threonine-protein kinase, active site; [IPR011009] Protein kinase-like domain superfamily; [IPR017348] Serine/threonine-protein kinase pim-1/2/3; [IPR017441] Protein kinase, ATP binding site	Cytosol (reliability']); Additional: Nucleoli								MP:0005378 growth/size/body region phenotype; MP:0005387 immune system phenotype; MP:0002006 neoplasm; MP:0005397 hematopoietic system phenotype; MP:0005379 endocrine/exocrine gland phenotype		OMIM ID:164960 Oncogene pim 1		Child Development Disorders, Pervasive;E-Selectin;Platelet Function Tests	Bipolar Disorder				3,4-Dihydroxy-1-Methylquinolin-2(1h)-One; Staurosporine; LY-294002; Imidazole; (3e)-3-[(4-Hydroxyphenyl)Imino]-1h-Indol-2(3h)-One; Bisindolylmaleimide I; Quercetin; Phosphoaminophosphonic Acid-Adenylate Ester; Dexfosfoserine; S,S-(2-Hydroxyethyl)Thiocysteine; IMIDAZOPYRIDAZIN 1; 4-(4-hydroxy-3-methylphenyl)-6-phenylpyrimidin-2(5H)-one; (4R)-7,8-dichloro-1',9-dimethyl-1-oxo-1,2,4,9-tetrahydrospiro…	Pyelonephritis acute necrotizing; viral leukemogenesis; Persistent lymphocytosis; Trisomy 15; Indolence; Myxoid chondrosarcoma; Primary cutaneous marginal zone B-cell lymphoma; RETINITIS PIGMENTOSA 9; Congenital hernia of foramen of Morgagni; Thyroid Lymphoma; Congenital hernia of foramen of Bochdalek; Primary Cutaneous Diffuse Large B-Cell Lymphoma, Leg Type; Adult Diffuse Large Cell Lymphoma; C…	203	247	[{"UniProt":"P11309","EnsemblGene":["ENSG00000137193"],"SwissProt":["PIM1_HUMAN"]},{"UniProt":"A0A024RD25","RefSeq":[["NM_002648","NP_002639","REVIEWED"]],"SwissProt":["A0A024RD25_HUMAN"]}]	tongue	Distribution: Detected in all; Specificity: Low tissue specificity	antibody: A majority of normal tissues were negative. Weak cytoplasmic immunoreactivity was observed in most glandular epithelia.; Cytoplasmic expression in several tissues.	Antibody: A majority of cancer cells were negative. Weak cytoplasmic staining was found in some urothelial and pancreatic cancers.	(M135)PID IL5 PATHWAY; (M182)PID IL3 PATHWAY; (M22)PID GMCSF PATHWAY	(ko05221)Acute myeloid leukemia; (hsa05221)Acute myeloid leukemia; (ko04933)AGE-RAGE signaling pathway in diabetic complications			(M5897)HALLMARK IL6 JAK STAT3 SIGNALING; (M5947)HALLMARK IL2 STAT5 SIGNALING; (M5891)HALLMARK HYPOXIA
Oncogene	NTRK1	4914	MTC|TRK|TRK1|TRKA|Trk-A|p140-TrkA	neurotrophic receptor tyrosine kinase 1	This gene encodes a member of the neurotrophic tyrosine kinase receptor (NTKR) family. This kinase is a membrane-bound receptor that, upon neurotrophin binding, phosphorylates itself and members of the MAPK pathway. The presence of this kinase leads to cell differentiation and may play a role in specifying sensory neuron subtypes. Mutations in this gene have been associated with congenital insens…	chr1:156815750-156881850	GO:0061366 behavioral response to chemical pain;GO:0061368 behavioral response to formalin induced pain;GO:0021553 olfactory nerve development	[GO:0003674] molecular_function; [GO:0043167] ion binding; [GO:0005575] cellular_component; [GO:0008150] biological_process; [GO:0006464] cellular protein modification process; [GO:0005886] plasma membrane; [GO:0016301] kinase activity; [GO:0007165] signal transduction; [GO:0008219] cell death; [GO:0005737] cytoplasm; [GO:0005622] intracellular; [GO:0043226] organelle; [GO:0031410] cytoplasmic ve…	GO:0055038 recycling endosome membrane;GO:0031902 late endosome membrane;GO:0031901 early endosome membrane	GO:0005166 neurotrophin p75 receptor binding;GO:0010465 nerve growth factor receptor activity;GO:0005030 neurotrophin receptor activity	Tyr protein kinase family	FDA approved drug targets:Small molecule drugs; Disease related genes; Cancer-related genes:Candidate cancer biomarkers; Enzymes; Kinases:Tyr protein kinases; ENZYME proteins:Transferases; RAS pathway related proteins	[IPR000483] Cysteine-rich flanking region, C-terminal; [IPR000719] Protein kinase domain; [IPR001245] Serine-threonine/tyrosine-protein kinase, catalytic domain; [IPR001611] Leucine-rich repeat; [IPR002011] Tyrosine-protein kinase, receptor class II, conserved site; [IPR007110] Immunoglobulin-like domain; [IPR008266] Tyrosine-protein kinase, active site; [IPR011009] Protein kinase-like domain sup…	Cytosol;Vesicles (reliability'])			yes	yes			yes	MP:0010768 mortality/aging; MP:0005369 muscle phenotype; MP:0005378 growth/size/body region phenotype; MP:0005386 behavior/neurological phenotype; MP:0005387 immune system phenotype; MP:0003631 nervous system phenotype; MP:0005391 vision/eye phenotype; MP:0005371 limbs/digits/tail phenotype; MP:0005397 hematopoietic system phenotype; MP:0010771 integument phenotype; MP:0001186 pigmentation phenot…	[ORPHA:146] Differentiated thyroid carcinoma; [ORPHA:99361] Familial medullary thyroid carcinoma; [ORPHA:642] Hereditary sensory and autonomic neuropathy type 4; [ORPHA:64752] Hereditary sensory and autonomic neuropathy type 5	OMIM ID:191315 Neurotrophic tyrosine kinase, receptor, type 1	Hereditary insensitivity to pain with anhidrosis; Absent speech; Global developmental delay; Epileptic encephalopathy; Developmental regression; Muscular hypotonia; Abnormality of the cerebral white matter; Charcot-Marie-Tooth disease; Inborn genetic diseases	Platelet Function Tests	Polychlorinated Biphenyls;Uric Acid	[256800] Congenital insensitivity to pain with anhidrosis	Clinvar: phenotype not specified: likely pathogenic,pathogenic; Hereditary insensitivity to pain with anhidrosis: likely pathogenic,pathogenic; Inborn genetic diseases: likely pathogenic,pathogenic	HP:0007249:Decreased number of small peripheral myelinated nerve fibers; HP:0005307:Postural hypotension with compensatory tachycardia; HP:0002821:Neuropathic arthropathy; HP:0002865:Medullary thyroid carcinoma; HP:0012804:Corneal ulceration; HP:0010829:Impaired temperature sensation; HP:0002661:Painless fractures due to injury; HP:0006121:Acral ulceration; HP:0007460:Autoamputation of digits; HP…	Amitriptyline; Imatinib; Regorafenib; Entrectinib; Fostamatinib; Cenegermin; Larotrectinib	Decreased number of small peripheral myelinated nerve fibers; Stenosis, Pulmonary Vein; Fibrous Hamartoma of Infancy; Fish Melanoma; Hyperplastic gingivitis; Mucosal neuromas; Postural hypotension with compensatory tachycardia; Congenital hemangioma; Hereditary Sensory Radicular Neuropathy; Myofascial Pain Syndromes; Palmar hyperkeratosis; Sarcoma, metastatic; Hereditary Sensory Autonomic Neuropa…	235	364	[{"UniProt":"P04629","EnsemblGene":["ENSG00000198400"],"SwissProt":["NTRK1_HUMAN"]},{"UniProt":"X5DR71","RefSeq":[["NM_001012331","NP_001012331","REVIEWED"]],"UCSC":["uc001fqi.2"],"SwissProt":["X5DR71_HUMAN"]}]		Distribution: Detected in many; Specificity: Group enriched	antibody: A majority of normal tissues displayed moderate cytoplasmic staining, often with a granular pattern and stronger in luminal position. Strongest positivity was observed in skeletal muscle and heart muscle.; Cytoplasmic expression in several tissues, including neuronal cells in CNS.	Antibody: Most cancer cells displayed moderate to strong cytoplasmic immunoreactivity, often with a granular pattern.	(M18895)SA TRKA RECEPTOR; (M271)PID PI3K PLC TRK PATHWAY; (M100)PID SHP2 PATHWAY	(ko05216)Thyroid cancer; (hsa05216)Thyroid cancer; (ko05230)Central carbon metabolism in cancer				(M7825)BIOCARTA ACTINY PATHWAY; (M16811)BIOCARTA ERK5 PATHWAY; (M9134)BIOCARTA TRKA PATHWAY
Oncogene	MYCN	4613	MODED|N-myc|NMYC|ODED|bHLHe37	MYCN proto-oncogene, bHLH transcription factor	This gene is a member of the MYC family and encodes a protein with a basic helix-loop-helix (bHLH) domain. This protein is located in the nucleus and must dimerize with another bHLH protein in order to bind DNA. Amplification of this gene is associated with a variety of tumors, most notably neuroblastomas. Multiple alternatively spliced transcript variants encoding different isoforms have been fo…	chr2:15940550-15947004	GO:1903800 positive regulation of production of miRNAs involved in gene silencing by miRNA;GO:1903798 regulation of production of miRNAs involved in gene silencing by miRNA;GO:2000637 positive regulation of gene silencing by miRNA	[GO:0008150] biological_process; [GO:0034641] cellular nitrogen compound metabolic process; [GO:0009058] biosynthetic process; [GO:0005575] cellular_component; [GO:0003674] molecular_function; [GO:0003700] DNA-binding transcription factor activity; [GO:0005622] intracellular; [GO:0043226] organelle; [GO:0005634] nucleus; [GO:0005654] nucleoplasm; [GO:0005730] nucleolus; [GO:0003677] DNA binding; …	GO:0000790 nuclear chromatin;GO:0005730 nucleolus;GO:0000785 chromatin	GO:0001228 DNA-binding transcription activator activity, RNA polymerase II-specific;GO:0019900 kinase binding;GO:0046983 protein dimerization activity		Transcription factors:Basic domains; Disease related genes; Predicted intracellular proteins; Cancer-related genes:Mutated cancer genes	[IPR002418] Transcription regulator Myc; [IPR011598] Myc-type, basic helix-loop-helix (bHLH) domain; [IPR012682] Transcription regulator Myc, N-terminal; [IPR036638] Helix-loop-helix DNA-binding domain superfamily	Nucleoli (reliability']); Additional: Nucleoplasm						principal1		MP:0005367 renal/urinary system phenotype; MP:0005370 liver/biliary system phenotype; MP:0005385 cardiovascular system phenotype; MP:0010768 mortality/aging; MP:0005369 muscle phenotype; MP:0005376 homeostasis/metabolism phenotype; MP:0005384 cellular phenotype; MP:0005378 growth/size/body region phenotype; MP:0005386 behavior/neurological phenotype; MP:0005381 digestive/alimentary phenotype; MP:…	[ORPHA:391641] Feingold syndrome type 1; [ORPHA:357027] Hereditary retinoblastoma; [ORPHA:635] Neuroblastoma; [ORPHA:357034] Non-hereditary retinoblastoma	OMIM ID:164840 V-myc avian myelocytomatosis viral-related oncogene, neuroblastoma-derived	Feingold syndrome 1; Medulloblastoma; Glioblastoma; Pancreatic adenocarcinoma; Malignant neoplasm of body of uterus; Neuroblastoma; Inborn genetic diseases	Blood Pressure;Blood Proteins;Body Height;Carotid Arteries;Platelet Function Tests;Social Behavior	Carcinoma, Basal Cell;Cleft Lip;Cleft Palate;Electrocardiography;GRN protein, human;HIV-1;Mouth Abnormalities;Peripheral Nervous System Diseases;Reverse Transcriptase Inhibitors;Trypanosoma cruzi	[164280] Feingold syndrome type 1	Clinvar: phenotype not specified: likely pathogenic,pathogenic; Feingold syndrome 1: likely pathogenic,pathogenic; Inborn genetic diseases: pathogenic	HP:0004692:4-5 toe syndactyly; HP:0009161:Aplasia/Hypoplasia of the middle phalanx of the 5th finger; HP:0009568:Aplasia/Hypoplasia of the middle phalanx of the 2nd finger; HP:0000237:Small anterior fontanelle; HP:0011976:Elevated urinary catecholamines; HP:0001748:Polysplenia; HP:0001734:Annular pancreas; HP:0004375:Neoplasm of the nervous system; HP:0000437:Depressed nasal tip; HP:0001747:Acces…		Ganglioneuroblastoma, Nodular; Resectable Neuroblastoma; Unresectable Neuroblastoma; CHARCOT-MARIE-TOOTH DISEASE, TYPE 4D; Congenital neuroblastoma; FEINGOLD SYNDROME 1; Ganglioneuroblastoma, Intermixed; Somatomammotropinoma; Adult Spinal Cord Ependymoma; Ependymoma of spinal cord; Extraocular retinoblastoma; Trilateral Retinoblastoma; 4-5 toe syndactyly; Aplasia/Hypoplasia of the middle phalanx …	348	410	[{"UniProt":"P04198","EnsemblGene":["ENSG00000134323"],"EnsemblTrans":[["ENST00000281043","ENSP00000281043","principal1"]],"RefSeq":[["NM_001293228","NP_001280157","REVIEWED"],["NM_001293231","NP_001280160","REVIEWED"],["NM_001293233","NP_001280162","REVIEWED"],["NM_005378","NP_005369","REVIEWED"],["XM_017004168","XP_016859657"]],"UCSC":["uc002rci.4"],"SwissProt":["MYCN_HUMAN"]},{"UniProt":"A0A1W…		Distribution: Detected in many; Specificity: Tissue enhanced				(ko05202)Transcriptional misregulation in cancer; (hsa05202)Transcriptional misregulation in cancer			(M5953)HALLMARK KRAS SIGNALING UP
Oncogene	MYC	4609	MRTL|MYCC|bHLHe39|c-Myc	MYC proto-oncogene, bHLH transcription factor	This gene is a proto-oncogene and encodes a nuclear phosphoprotein that plays a role in cell cycle progression, apoptosis and cellular transformation. The encoded protein forms a heterodimer with the related transcription factor MAX. This complex binds to the E box DNA consensus sequence and regulates the transcription of specific target genes. Amplification of this gene is frequently observed in…	chr8:127735434-127742951	GO:0090095 regulation of metanephric cap mesenchymal cell proliferation;GO:0090096 positive regulation of metanephric cap mesenchymal cell proliferation;GO:0072185 metanephric cap development	[GO:0008150] biological_process; [GO:0034641] cellular nitrogen compound metabolic process; [GO:0009058] biosynthetic process; [GO:0005575] cellular_component; [GO:0003674] molecular_function; [GO:0003700] DNA-binding transcription factor activity; [GO:0005622] intracellular; [GO:0043226] organelle; [GO:0005634] nucleus; [GO:0005654] nucleoplasm; [GO:0005737] cytoplasm; [GO:0005783] endoplasmic r…	GO:0000790 nuclear chromatin;GO:0005730 nucleolus;GO:0000785 chromatin	GO:0001046 core promoter sequence-specific DNA binding;GO:0001047 core promoter binding;GO:0070888 E-box binding		Transcription factors:Basic domains; Cancer-related genes:Candidate cancer biomarkers; Disease related genes; Predicted intracellular proteins	[IPR002418] Transcription regulator Myc; [IPR012682] Transcription regulator Myc, N-terminal; [IPR003327] Leucine zipper, Myc; [IPR011598] Myc-type, basic helix-loop-helix (bHLH) domain; [IPR036638] Helix-loop-helix DNA-binding domain superfamily	Nucleoplasm (reliability'])				yes			yes	MP:0005367 renal/urinary system phenotype; MP:0005370 liver/biliary system phenotype; MP:0005385 cardiovascular system phenotype; MP:0010768 mortality/aging; MP:0005369 muscle phenotype; MP:0005376 homeostasis/metabolism phenotype; MP:0005384 cellular phenotype; MP:0005378 growth/size/body region phenotype; MP:0005386 behavior/neurological phenotype; MP:0005381 digestive/alimentary phenotype; MP:…	[ORPHA:543] BURKITT LYMPHOMA; [ORPHA:480541] High grade B-cell lymphoma with MYC and/ or BCL2 and/or BCL6 rearrangement; [ORPHA:99861] Precursor T-cell acute lymphoblastic leukemia	OMIM ID:190080 Myc protooncogene, bhlh transcription factor	Malignant melanoma of skin; Carcinoma of esophagus; Neuroblastoma; Lung adenocarcinoma; Non-Hodgkin lymphoma; Neoplasm; Burkitt lymphoma	Erythrocyte Count;Pancreatic Neoplasms			Burkitt lymphoma: likely pathogenic,pathogenic; Carcinoma of esophagus: likely pathogenic; Lung adenocarcinoma: likely pathogenic; Malignant melanoma of skin: likely pathogenic; Neoplasm: likely pathogenic,pathogenic; Neuroblastoma: likely pathogenic; Non-hodgkin lymphoma: likely pathogenic	HP:0100649:Neoplasm of the oral cavity; HP:0002733:Abnormality of the lymph nodes; HP:0000137:Abnormality of the ovary; HP:0030080:Burkitt lymphoma; HP:0001732:Abnormality of the pancreas; HP:0005561:Abnormality of bone marrow cell morphology; HP:0005407:Decreased proportion of CD4-positive T cells; HP:0001743:Abnormality of the spleen; HP:0002149:Hyperuricemia; HP:0025435:Increased lactate dehyd…	Acetylsalicylic acid; Nadroparin	Carcinoma in situ of anus; Classical Burkitt Lymphoma; Gastric Burkitt Lymphoma; Indolent multiple myeloma; Large Cell/Anaplastic Medulloblastoma; Lymphomas in children; Osteosarcoma Arising in Paget Disease of Bone; Progonoma; Atypical Burkitt's lymphoma; Blastoid Variant Mantle Cell Lymphoma; Burkitt-Like Lymphoma with 11q Aberration; Childhood Thyroid Gland Carcinoma; Dissociative Identity Dis…	1844	2130	[{"UniProt":"P01106","EnsemblGene":["ENSG00000136997"],"SwissProt":["MYC_HUMAN"]}]	bone_marrow	Distribution: Detected in all; Specificity: Low tissue specificity	antibody: Weak to moderate nuclear positivity was observed in most lymphoid and glandular cells.; Ubiquitous nuclear and nucleolar expression in essentially all cells except in glial- and stroma cells.	Antibody: Moderate nuclear and sometimes cytoplasmic positivity was observed in most cancers. Skin, urothelial, stomach and pancreatic cancers were mainly weak or negative.	(M139)PID MYC PATHWAY; (M234)PID IL2 STAT5 PATHWAY; (M45)PID CD40 PATHWAY	(ko05216)Thyroid cancer; (hsa05216)Thyroid cancer; (ko05219)Bladder cancer			(M5895)HALLMARK WNT BETA CATENIN SIGNALING; (M5928)HALLMARK MYC TARGETS V2; (M5942)HALLMARK UV RESPONSE DN	(M22015)BIOCARTA TERT PATHWAY; (M4388)BIOCARTA CDMAC PATHWAY; (M10401)BIOCARTA TEL PATHWAY
Oncogene	MYB	4602	Cmyb|c-myb|c-myb_CDS|efg	MYB proto-oncogene, transcription factor	This gene encodes a protein with three HTH DNA-binding domains that functions as a transcription regulator. This protein plays an essential role in the regulation of hematopoiesis. This gene may be aberrently expressed or rearranged or undergo translocation in leukemias and lymphomas, and is considered to be an oncogene. Alternative splicing results in multiple transcript variants. [provided by R…	chr6:135181308-135219172	GO:1904897 regulation of hepatic stellate cell proliferation;GO:1904899 positive regulation of hepatic stellate cell proliferation;GO:1990922 hepatic stellate cell proliferation	[GO:0003674] molecular_function; [GO:0003677] DNA binding; [GO:0008150] biological_process; [GO:0034641] cellular nitrogen compound metabolic process; [GO:0009058] biosynthetic process; [GO:0005575] cellular_component; [GO:0005622] intracellular; [GO:0043226] organelle; [GO:0005634] nucleus; [GO:0005654] nucleoplasm; [GO:0005737] cytoplasm; [GO:0005829] cytosol; [GO:0003700] DNA-binding transcrip…	GO:0016363 nuclear matrix;GO:0034399 nuclear periphery;GO:0005654 nucleoplasm	GO:0001228 DNA-binding transcription activator activity, RNA polymerase II-specific;GO:0000978 RNA polymerase II proximal promoter sequence-specific DNA binding;GO:0000987 proximal promoter sequence-specific DNA binding		Transcription factors:Helix-turn-helix domains; Cancer-related genes:Mutational cancer driver genes; Predicted intracellular proteins; Cancer-related genes:Mutated cancer genes	[IPR001005] SANT/Myb domain; [IPR009057] Homeobox-like domain superfamily; [IPR012642] Transcription regulator Wos2-domain; [IPR015395] C-myb, C-terminal; [IPR015495] Myb-like transcription factor; [IPR017930] Myb domain	Nucleoplasm (reliability']); Additional: Cytosol								MP:0005370 liver/biliary system phenotype; MP:0005385 cardiovascular system phenotype; MP:0010768 mortality/aging; MP:0005384 cellular phenotype; MP:0005378 growth/size/body region phenotype; MP:0005387 immune system phenotype; MP:0005389 reproductive system phenotype; MP:0005397 hematopoietic system phenotype; MP:0005379 endocrine/exocrine gland phenotype; MP:0010771 integument phenotype; MP:000…	[ORPHA:86849] Acute basophilic leukemia; [ORPHA:251671] Angiocentric glioma; [ORPHA:99861] Precursor T-cell acute lymphoblastic leukemia	OMIM ID:189990 V-myb avian myeloblastosis viral oncogene homolog		Chlorine;Erythrocyte Count;Erythropoietin;Fetal Hemoglobin	Anemia, Sickle Cell;Cholesterol;Eosinophils;Erythrocyte Indices;Hematocrit;Hemoglobin A2;Hemoglobin E;Hemoglobins;Hodgkin Disease;Hormones;Leukocyte Count;Multiple Sclerosis;Myeloproliferative Disorders;Platelet Count;hemoglobin A1c protein, human					Breast Adenomyoepithelioma; Angiocentric glioma; Desmoplastic trichoepithelioma; Salivary Gland Epithelial Myoepithelial Carcinoma; Acute Basophilic Leukemia; Adult Acute Basophilic Leukemia; Childhood Acute Basophilic Leukemia; Adenoid cystic carcinoma of lacrimal gland; Sweat gland carcinoma; Primary Cutaneous Mucinous Carcinoma; Adenoid cystic breast carcinoma; colon (non-specific) lesion; bas…	219	312	[{"UniProt":"P10242","EnsemblGene":["ENSG00000118513"],"SwissProt":["MYB_HUMAN"]},{"UniProt":"Q708E9","RefSeq":[["NM_005375","NP_005366","REVIEWED"]],"UCSC":["uc003qfc.4"],"SwissProt":["Q708E9_HUMAN"]}]	bone_marrow;testis	Distribution: Detected in many; Specificity: Tissue enriched	antibody: A majority of the normal tissues displayed strong nuclear immunoreactivity, in some cases combined with weak cytoplasmic positivity.; Mainly nuclear expression in several different tissue types, including gastrointestinal tract and lymphoid tissues.	Antibody: Most malignant cells displayed strong nuclear immunoreactivity, in some cases accompanied with weak cytoplasmic staining.	(M143)PID IL2 PI3K PATHWAY; (M288)PID HES HEY PATHWAY; (M28)PID IL4 2PATHWAY	(ko05166)HTLV-I infection; (hsa05166)Human T-cell leukemia virus 1 infection; (ko04151)PI3K-Akt signaling pathway			(M5906)HALLMARK ESTROGEN RESPONSE EARLY; (M5907)HALLMARK ESTROGEN RESPONSE LATE
Oncogene	MIR373	442918	MIRN373|hsa-mir-373|miRNA373|mir-373	microRNA 373	microRNAs (miRNAs) are short (20-24 nt) non-coding RNAs that are involved in post-transcriptional regulation of gene expression in multicellular organisms by affecting both the stability and translation of mRNAs. miRNAs are transcribed by RNA polymerase II as part of capped and polyadenylated primary transcripts (pri-miRNAs) that can be either protein-coding or non-coding. The primary transcript …	chr19:53788705-53788773	GO:1904046 negative regulation of vascular endothelial growth factor production;GO:0010574 regulation of vascular endothelial growth factor production;GO:0010573 vascular endothelial growth factor production	[GO:0003674] molecular_function; [GO:0003723] RNA binding; [GO:0003729] mRNA binding; [GO:0008150] biological_process		GO:1903231 mRNA binding involved in posttranscriptional gene silencing;GO:0003729 mRNA binding;GO:0003723 RNA binding														OMIM ID:611954 Micro rna 373								Fetal Hypoxia; Laryngeal neoplasm; Klatskin Tumor; Adult Germ Cell Tumor; Childhood Germ Cell Tumor; Endometrial Stromal Sarcoma; Oestrogen deficiency; Intestinal Cancer; Adult Teratoma; Childhood Teratoma; Benign melanocytic nevus; Nevus; Malignant Testicular Germ Cell Tumor; Mucinous Adenocarcinoma; Osteoporosis, Postmenopausal; Teratoma; Thyroid Gland Follicular Adenoma; Germ cell tumor; HER2-…	63	70							(ko05206)MicroRNAs in cancer; (hsa05206)MicroRNAs in cancer
Oncogene	MIR372	442917	MIRN372|hsa-mir-372	microRNA 372	microRNAs (miRNAs) are short (20-24 nt) non-coding RNAs that are involved in post-transcriptional regulation of gene expression in multicellular organisms by affecting both the stability and translation of mRNAs. miRNAs are transcribed by RNA polymerase II as part of capped and polyadenylated primary transcripts (pri-miRNAs) that can be either protein-coding or non-coding. The primary transcript …	chr19:53787890-53787956	GO:1904046 negative regulation of vascular endothelial growth factor production;GO:1900087 positive regulation of G1/S transition of mitotic cell cycle;GO:1902808 positive regulation of cell cycle G1/S phase transition			GO:1903231 mRNA binding involved in posttranscriptional gene silencing;GO:0003729 mRNA binding;GO:0003723 RNA binding														OMIM ID:612044 Micro rna 372								LYMPHANGIECTASIA, PULMONARY, CONGENITAL; Spinal Cord Ischemia; Parathyroid Neoplasms; AICARDI-GOUTIERES SYNDROME; Parathyroid Adenoma; Cholecystolithiasis; Endometrial adenocarcinoma; Adult Classical Hodgkin Lymphoma; Cholelithiasis; Cone-Rod Dystrophy 2; Germ cell tumor; Classical Hodgkin's Lymphoma; Stage 0 Gallbladder Cancer AJCC v8; Stage IIA Gallbladder Cancer AJCC v8; Stage IIB Gallbladder …	40	46
Oncogene	MPL	4352	C-MPL|CD110|MPLV|THCYT2|THPOR|TPOR	MPL proto-oncogene, thrombopoietin receptor	In 1990 an oncogene, v-mpl, was identified from the murine myeloproliferative leukemia virus that was capable of immortalizing bone marrow hematopoietic cells from different lineages. In 1992 the human homologue, named, c-mpl, was cloned. Sequence data revealed that c-mpl encoded a protein that was homologous with members of the hematopoietic receptor superfamily. Presence of anti-sense oligodeox…	chr1:43336875-43354466	GO:1990959 eosinophil homeostasis;GO:1990960 basophil homeostasis;GO:0035702 monocyte homeostasis	[GO:0003674] molecular_function; [GO:0005575] cellular_component; [GO:0007165] signal transduction; [GO:0008150] biological_process; [GO:0005886] plasma membrane; [GO:0005737] cytoplasm; [GO:0005622] intracellular; [GO:0043226] organelle; [GO:0005794] Golgi apparatus; [GO:0005634] nucleus; [GO:0005635] nuclear envelope; [GO:0042592] homeostatic process; [GO:0002376] immune system process; [GO:000…	GO:0031965 nuclear membrane;GO:0005635 nuclear envelope;GO:0043025 neuronal cell body	GO:0038164 thrombopoietin receptor activity;GO:0004896 cytokine receptor activity;GO:0004888 transmembrane signaling receptor activity		CD markers; Predicted intracellular proteins; Disease related genes; Cancer-related genes; FDA approved drug targets:Biotech drugs	[IPR003528] Long hematopoietin receptor, single chain, conserved site; [IPR003961] Fibronectin type III; [IPR013783] Immunoglobulin-like fold; [IPR015152] Growth hormone/erythropoietin receptor, ligand binding; [IPR036116] Fibronectin type III superfamily	Plasma membrane (reliability']); Additional: Nuclear membrane			yes	yes			yes	MP:0005376 homeostasis/metabolism phenotype; MP:0005384 cellular phenotype; MP:0005378 growth/size/body region phenotype; MP:0005387 immune system phenotype; MP:0005397 hematopoietic system phenotype	[ORPHA:3319] Congenital amegakaryocytic thrombocytopenia; [ORPHA:3318] Essential thrombocythemia; [ORPHA:71493] Familial thrombocytosis; [ORPHA:397692] Hereditary isolated aplastic anemia; [ORPHA:729] POLYCYTHEMIA VERA; [ORPHA:824] Primary myelofibrosis	OMIM ID:159530 Myeloproliferative leukemia virus oncogene	Congenital amegakaryocytic thrombocytopenia; essential thrombocytemia; Thrombocythemia 1; Myeloproliferative Neoplasm; MPL-Related Disorders; not specified; Thrombocytopenia; Myelofibrosis with myeloid metaplasia; Thrombocythemia 2, somatic; Hematologic neoplasm; Thrombocytosis, benign familial microcytic; Myelofibrosis				Clinvar: phenotype not specified: likely pathogenic,not provided,pathogenic,uncertain significance; Congenital amegakaryocytic thrombocytopenia: likely pathogenic,not provided,pathogenic; Essential thrombocythemia: likely pathogenic,pathogenic; Hematologic neoplasm: likely pathogenic,pathogenic; Myelofibrosis: likely pathogenic,pathogenic; Myelofibrosis with myeloid metaplasia: likely pathogenic,…	HP:0005548:Megakaryocytopenia; HP:0011134:Low-grade fever; HP:0002639:Budd-Chiari syndrome; HP:0030157:Flank pain; HP:0004859:Amegakaryocytic thrombocytopenia; HP:0005513:Increased megakaryocyte count; HP:0004377:Hematological neoplasm; HP:0030242:Portal vein thrombosis; HP:0005506:Chronic myelogenous leukemia; HP:0004417:Intermittent claudication; HP:0011902:Abnormal hemoglobin; HP:0011875:Abnor…	Romiplostim; SB-559448; Eltrombopag; Thrombopoietin; Avatrombopag; Lusutrombopag	Hemorrhagic pneumonia; THROMBOCYTHEMIA 2; THROMBOCYTHEMIA 2, SOMATIC; Thrombocytopenia, cyclic; Chronic idiopathic thrombocytopenic purpura; Thrombocytopenia 3; Inherited predisposition to essential thrombocythemia; Megakaryocytopenia; Post essential thrombocythaemia myelofibrosis; Radial aplasia; Low grade fever; TAFRO syndrome; THROMBOCYTHEMIA 1; Flank Pain; Refractory anemia with ring siderobl…	181	211	[{"UniProt":"P40238","EnsemblGene":["ENSG00000117400"],"SwissProt":["TPOR_HUMAN"]}]		Distribution: Detected in many; Specificity: Tissue enhanced				(ko04630)Jak-STAT signaling pathway; (hsa04630)JAK-STAT signaling pathway; (ko04060)Cytokine-cytokine receptor interaction				(M11520)BIOCARTA TPO PATHWAY
Oncogene	MOS	4342	MSV	MOS proto-oncogene, serine/threonine kinase	MOS is a serine/threonine kinase that activates the MAP kinase cascade through direct phosphorylation of the MAP kinase activator MEK (MAP2K1; MIM 176872) (Prasad et al., 2008 [PubMed 18246541]).[supplied by OMIM, Jul 2009]	chr8:56113982-56112942	GO:0051296 establishment of meiotic spindle orientation;GO:1902103 negative regulation of metaphase/anaphase transition of meiotic cell cycle;GO:1905133 negative regulation of meiotic chromosome separation	[GO:0003674] molecular_function; [GO:0043167] ion binding; [GO:0008150] biological_process; [GO:0006464] cellular protein modification process; [GO:0016301] kinase activity; [GO:0007165] signal transduction; [GO:0051276] chromosome organization; [GO:0005575] cellular_component; [GO:0005737] cytoplasm; [GO:0005622] intracellular; [GO:0005829] cytosol; [GO:0007049] cell cycle; [GO:0000003] reproduc…	GO:0005829 cytosol;GO:0044444 cytoplasmic part;GO:0005737 cytoplasm	GO:0004709 MAP kinase kinase kinase activity;GO:0004674 protein serine/threonine kinase activity;GO:0004672 protein kinase activity	Other	Predicted intracellular proteins; ENZYME proteins:Transferases; Kinases; Enzymes	[IPR000719] Protein kinase domain; [IPR008271] Serine/threonine-protein kinase, active site; [IPR011009] Protein kinase-like domain superfamily; [IPR017441] Protein kinase, ATP binding site							principal1		MP:0005384 cellular phenotype; MP:0005378 growth/size/body region phenotype; MP:0002006 neoplasm; MP:0005389 reproductive system phenotype; MP:0005390 skeleton phenotype; MP:0005379 endocrine/exocrine gland phenotype		OMIM ID:190060 V-mos moloney murine sarcoma viral oncogene homolog			Agranulocytosis;Thyroid Hormones					Dyschezia; Ovarian Teratoma; Asthenia; Pelvic pain female; Bodily Pain; Pelvic Pain; Ichthyosis Bullosa of Siemens; Cancer Pain; Dysmenorrhea; Diffuse Intrinsic Pontine Glioma; Back Pain; IgE-mediated food allergy; Eating Disorders; Fibromyalgia; Neoplasms, Intracranial; Embryonal Carcinoma; Mixed Salivary Gland Tumor; Chronic liver disease; Intestinal metaplasia; Lymphoproliferative Disorders; S…	10	41	[{"UniProt":"P00540","EnsemblGene":["ENSG00000172680"],"EnsemblTrans":[["ENST00000311923","ENSP00000310722","principal1"]],"RefSeq":[["NM_005372","NP_005363","VALIDATED"]],"UCSC":["uc011leb.2"],"SwissProt":["MOS_HUMAN"]}]		Distribution: Detected in single; Specificity: Tissue enriched				(ko04914)Progesterone-mediated oocyte maturation; (hsa04914)Progesterone-mediated oocyte maturation; (ko04114)Oocyte meiosis	(hsa)MAPK (ERK1/2) signaling; (M00687)MAPK (ERK1/2) signaling
Oncogene	MLLT3	4300	AF9|YEATS3	MLLT3 super elongation complex subunit		chr9:20622499-20341669	GO:2000096 positive regulation of Wnt signaling pathway, planar cell polarity pathway;GO:2000035 regulation of stem cell division;GO:2000052 positive regulation of non-canonical Wnt signaling pathway	[GO:0008150] biological_process; [GO:0034641] cellular nitrogen compound metabolic process; [GO:0009058] biosynthetic process; [GO:0005575] cellular_component; [GO:0005622] intracellular; [GO:0043226] organelle; [GO:0005634] nucleus; [GO:0005654] nucleoplasm; [GO:0005737] cytoplasm; [GO:0005829] cytosol; [GO:0003674] molecular_function; [GO:0003677] DNA binding; [GO:0005694] chromosome; [GO:00488…	GO:0008023 transcription elongation factor complex;GO:0044451 nucleoplasm part;GO:0005694 chromosome	GO:0070577 lysine-acetylated histone binding;GO:0140033 acetylation-dependent protein binding;GO:0140030 modification-dependent protein binding		Disease related genes; Cancer-related genes:Mutational cancer driver genes; Predicted intracellular proteins	[IPR005033] YEATS; [IPR038704] YEATS superfamily; [IPR040930] AF-9, ANC1 homology domain	Nucleoplasm (reliability']); Additional: Cytosol								MP:0010768 mortality/aging; MP:0005376 homeostasis/metabolism phenotype; MP:0005378 growth/size/body region phenotype; MP:0005390 skeleton phenotype; MP:0005397 hematopoietic system phenotype; MP:0005380 embryo phenotype	[ORPHA:402017] Acute myeloid leukemia with t9	OMIM ID:159558 Mllt3 super elongation complex subunit		Iron;Platelet Function Tests	Asthma;Forced Expiratory Volume;montelukast					Acute myeloid leukemia, 11q23 abnormalities; Endolymphatic Hydrops; Adult Acute Monocytic Leukemia; Childhood Acute Monocytic Leukemia; Polyradiculoneuropathy, Chronic Inflammatory Demyelinating; M5b Acute differentiated monocytic leukemia; Squamous cell carcinoma of mouth; Acute Megakaryocytic Leukemias; MIXED LINEAGE LEUKEMIA; Neoplasm, Residual; Glomerular Filtration Rate; Developmental delay …	36	91	[{"UniProt":"P42568","EnsemblGene":["ENSG00000171843"],"SwissProt":["AF9_HUMAN"]},{"UniProt":"A0A0S2Z448","RefSeq":[["NM_004529","NP_004520","VALIDATED"]],"SwissProt":["A0A0S2Z448_HUMAN"]}]		Distribution: Detected in all; Specificity: Low tissue specificity	antibody: Nuclear staining of moderate intensity was observed in most normal. Cytoplasmic staining with a granular pattern was observed in hepatocytes, exocrine pancreas and epidydimis. ; General nuclear expression.	Antibody: A majority of malignant tissues displayed moderate nuclear immunoreactivity. A few colorectal-, lung- and renal cancers were strongly stained.		(ko05202)Transcriptional misregulation in cancer; (hsa05202)Transcriptional misregulation in cancer
Oncogene	AFF1	4299	AF4|MLLT2|PBM1	AF4/FMR2 family member 1	This gene encodes a member of the AF4/ lymphoid nuclear protein related to the Fragile X E syndrome (FRAXE) family of proteins, which have been implicated in human childhood lymphoblastic leukemia, fragile chromosome X intellectual disability, and ataxia. It is the prevalent mixed-lineage leukemia fusion gene associated with spontaneous acute lymphoblastic leukemia. Members of this family have th…	chr4:86934606-87141054	GO:0010468 regulation of gene expression;GO:0010467 gene expression;GO:0060255 regulation of macromolecule metabolic process	[GO:0005575] cellular_component; [GO:0005622] intracellular; [GO:0043226] organelle; [GO:0005634] nucleus; [GO:0003674] molecular_function; [GO:0008150] biological_process; [GO:0032991] protein-containing complex; [GO:0005654] nucleoplasm	GO:0032783 ELL-EAF complex;GO:0008023 transcription elongation factor complex;GO:0044451 nucleoplasm part	GO:0005515 protein binding;GO:0005488 binding;GO:0003674 molecular_function		Predicted intracellular proteins; Disease related genes; Cancer-related genes	[IPR007797] Transcription factor AF4/FMR2	Mitochondria;Nucleoplasm (reliability'])								MP:0010768 mortality/aging; MP:0005378 growth/size/body region phenotype; MP:0005386 behavior/neurological phenotype; MP:0005387 immune system phenotype; MP:0005389 reproductive system phenotype; MP:0003631 nervous system phenotype; MP:0005391 vision/eye phenotype; MP:0005397 hematopoietic system phenotype; MP:0005379 endocrine/exocrine gland phenotype	[ORPHA:99860] Precursor B-cell acute lymphoblastic leukemia	OMIM ID:159557 Af4/fmr2 family, member 1		Insulin;Personality	Alzheimer Disease;Lupus Erythematosus, Systemic;Triglycerides					Leukemia secondary; Infant Leukemia; Adult Pre-B Acute Lymphoblastic Leukemia; Childhood Pre-B Acute Lymphoblastic Leukemia; Infant Acute Lymphoblastic Leukemia; Bilirubin measurement; Hemoglobin measurement; Hematocrit procedure; Precursor B-Cell Lymphoblastic Leukemia-Lymphoma; Alcohol consumption; Platelet mean volume determination (procedure); MIXED LINEAGE LEUKEMIA; Lewy Body Disease; Mean C…	38	93	[{"UniProt":"P51825","EnsemblGene":["ENSG00000172493"],"RefSeq":[["NM_001313960","NP_001300889","REVIEWED"]],"SwissProt":["AFF1_HUMAN"]},{"UniProt":"B4DJU9","RefSeq":[["NM_001313960","NP_001300889","REVIEWED"]],"SwissProt":["B4DJU9_HUMAN"]},{"UniProt":"Q14C88","RefSeq":[["NM_001166693","NP_001160165","REVIEWED"],["NM_001313959","NP_001300888","REVIEWED"],["NM_001313960","NP_001300889","REVIEWED"]…		Distribution: Detected in all; Specificity: Tissue enhanced				(ko05202)Transcriptional misregulation in cancer; (hsa05202)Transcriptional misregulation in cancer			(M5906)HALLMARK ESTROGEN RESPONSE EARLY; (M5907)HALLMARK ESTROGEN RESPONSE LATE
Oncogene	KMT2A	4297	ALL-1|CXXC7|HRX|HTRX1|MLL|MLL1|MLL1A|TRX1|WDSTS	lysine methyltransferase 2A	This gene encodes a transcriptional coactivator that plays an essential role in regulating gene expression during early development and hematopoiesis. The encoded protein contains multiple conserved functional domains. One of these domains, the SET domain, is responsible for its histone H3 lysine 4 (H3K4) methyltransferase activity which mediates chromatin modifications associated with epigenetic…	chr11:118436492-118526832	GO:1905642 negative regulation of DNA methylation;GO:0071440 regulation of histone H3-K14 acetylation;GO:0044648 histone H3-K4 dimethylation	[GO:0003674] molecular_function; [GO:0003677] DNA binding; [GO:0043167] ion binding; [GO:0008150] biological_process; [GO:0034641] cellular nitrogen compound metabolic process; [GO:0009058] biosynthetic process; [GO:0005575] cellular_component; [GO:0005622] intracellular; [GO:0043226] organelle; [GO:0005634] nucleus; [GO:0008168] methyltransferase activity; [GO:0051276] chromosome organization; […	GO:0044665 MLL1/2 complex;GO:0071339 MLL1 complex;GO:0035097 histone methyltransferase complex	GO:0003680 AT DNA binding;GO:0045322 unmethylated CpG binding;GO:0042800 histone methyltransferase activity (H3-K4 specific)		Predicted intracellular proteins; Disease related genes; Transcription factors:Zinc-coordinating DNA-binding domains; Cancer-related genes:Mutational cancer driver genes; Enzymes; Potential drug targets; ENZYME proteins:Transferases; Cancer-related genes:Mutated cancer genes	[IPR001214] SET domain; [IPR001487] Bromodomain; [IPR001965] Zinc finger, PHD-type; [IPR002857] Zinc finger, CXXC-type; [IPR003616] Post-SET domain; [IPR003888] FY-rich, N-terminal; [IPR003889] FY-rich, C-terminal; [IPR011011] Zinc finger, FYVE/PHD-type; [IPR013083] Zinc finger, RING/FYVE/PHD-type; [IPR016569] Methyltransferase, trithorax; [IPR019787] Zinc finger, PHD-finger; [IPR034732] Extended…	Nucleoplasm (reliability']); Additional: Cytosol					yes			MP:0005370 liver/biliary system phenotype; MP:0005385 cardiovascular system phenotype; MP:0010768 mortality/aging; MP:0005369 muscle phenotype; MP:0005376 homeostasis/metabolism phenotype; MP:0005384 cellular phenotype; MP:0005378 growth/size/body region phenotype; MP:0005386 behavior/neurological phenotype; MP:0005387 immune system phenotype; MP:0002006 neoplasm; MP:0005389 reproductive system p…	[ORPHA:98831] Acute myeloid leukemia with 11q23 abnormalities; [ORPHA:402017] Acute myeloid leukemia with t9; [ORPHA:98835] Acute undifferentiated leukemia; [ORPHA:199] Cornelia de Lange syndrome; [ORPHA:530995] Mixed phenotype acute leukemia; [ORPHA:99860] Precursor B-cell acute lymphoblastic leukemia; [ORPHA:319182] Wiedemann-Steiner syndrome	OMIM ID:159555 Lysine-specific methyltransferase 2a	Wiedemann-Steiner syndrome; Microcephaly; Intellectual disability; Inborn genetic diseases; intellectual deficiency; Cornelia de Lange syndrome 1	Blood Pressure;Cholesterol	Attention Deficit Disorder with Hyperactivity;Bipolar Disorder;Child Development Disorders, Pervasive;Depressive Disorder;Schizophrenia	[605130] Wiedemann-Steiner syndrome	Cornelia de lange syndrome 1: pathogenic; Clinvar: phenotype not specified: likely pathogenic,pathogenic,uncertain significance; Inborn genetic diseases: pathogenic,uncertain significance; Kabuki syndrome 1: pathogenic; Wiedemann-steiner syndrome: likely pathogenic,pathogenic; Intellectual deficiency: likely pathogenic,pathogenic	HP:0100581:Dilatation of renal calices; HP:0006712:Aplasia/Hypoplasia of the ribs; HP:0004540:Congenital, generalized hypertrichosis; HP:0010485:Hyperextensibility at elbow; HP:0002361:Psychomotor deterioration; HP:0009811:Abnormality of the elbow; HP:0001557:Prenatal movement abnormality; HP:0002580:Volvulus; HP:0000667:Phthisis bulbi; HP:0000744:Low frustration tolerance; HP:0010300:Abnormally …		Cervical spine instability; Elbow hypertrichosis; Fast-growing nails; Hypertrichosis cubiti short stature; Precursor B-lymphoblastic lymphoma stage II; Testicular Sarcoma; Undifferentiated type acute leukemia; Congenital subaortic stenosis; Aplasia/Hypoplasia of the ribs; Caliectasis; Wrinkly skin syndrome; Growth Deficiency and Mental Retardation with Facial Dysmorphism; Chromosome 6, monosomy 6…	386	530	[{"UniProt":"Q03164","EnsemblGene":["ENSG00000118058"],"SwissProt":["KMT2A_HUMAN"]}]	lymph_node	Distribution: Detected in all; Specificity: Low tissue specificity	Ubiquitous nuclear expression.; antibody: Most normal cells showed weak to moderate cytoplasmic and nuclear positivity. Gallbladder and epididymis were strongly stained.	Antibody: A majority of cancers displayed weak to moderate cytoplasmic and nuclear positivity. Several prostate cancers were negative.		(ko00310)Lysine degradation; (hsa00310)Lysine degradation; (hsa04934)cushing syndrome
Oncogene	MDM2	4193	ACTFS|HDMX|LSKB|hdm2	MDM2 proto-oncogene	This gene encodes a nuclear-localized E3 ubiquitin ligase. The encoded protein can promote tumor formation by targeting tumor suppressor proteins, such as p53, for proteasomal degradation. This gene is itself transcriptionally-regulated by p53. Overexpression or amplification of this locus is detected in a variety of different cancers. There is a pseudogene for this gene on chromosome 2. Alternat…	chr12:68808149-68850686	GO:0071301 cellular response to vitamin B1;GO:1904404 response to formaldehyde;GO:0010266 response to vitamin B1	[GO:0005575] cellular_component; [GO:0005622] intracellular; [GO:0043226] organelle; [GO:0005634] nucleus; [GO:0003674] molecular_function; [GO:0008150] biological_process; [GO:0006464] cellular protein modification process; [GO:0034641] cellular nitrogen compound metabolic process; [GO:0009058] biosynthetic process; [GO:0008219] cell death; [GO:0007049] cell cycle; [GO:0008283] cell population p…	GO:0030666 endocytic vesicle membrane;GO:0030139 endocytic vesicle;GO:0030659 cytoplasmic vesicle membrane	GO:0061663 NEDD8 ligase activity;GO:0019788 NEDD8 transferase activity;GO:0008097 5S rRNA binding		Predicted intracellular proteins; Disease related genes; Cancer-related genes:Candidate cancer biomarkers; Enzymes; Potential drug targets; ENZYME proteins:Transferases	[IPR001841] Zinc finger, RING-type; [IPR001876] Zinc finger, RanBP2-type; [IPR003121] SWIB/MDM2 domain; [IPR013083] Zinc finger, RING/FYVE/PHD-type; [IPR015459] Ubiquitin-protein ligase E3 MDM2; [IPR016495] p53 negative regulator Mdm2/Mdm4; [IPR028340] E3 ubiquitin-protein ligase Mdm2; [IPR036443] Zinc finger, RanBP2-type superfamily; [IPR036885] SWIB/MDM2 domain superfamily	Nucleoplasm (reliability'])								MP:0005367 renal/urinary system phenotype; MP:0005370 liver/biliary system phenotype; MP:0005385 cardiovascular system phenotype; MP:0010768 mortality/aging; MP:0005369 muscle phenotype; MP:0005376 homeostasis/metabolism phenotype; MP:0005384 cellular phenotype; MP:0005378 growth/size/body region phenotype; MP:0005381 digestive/alimentary phenotype; MP:0005387 immune system phenotype; MP:0002006 …	[ORPHA:99970] Dedifferentiated liposarcoma; [ORPHA:524] Li-Fraumeni syndrome; [ORPHA:99971] Well-differentiated liposarcoma	OMIM ID:164785 Mdm2 protooncogene					Accelerated tumor formation, susceptibility to: risk factor	HP:0100641:Neoplasm of the adrenal cortex; HP:0002669:Osteosarcoma; HP:0012211:Abnormal renal physiology; HP:0002448:Progressive encephalopathy; HP:0100273:Neoplasm of the colon; HP:0004375:Neoplasm of the nervous system; HP:0002579:Gastrointestinal dysmotility; HP:0008069:Neoplasm of the skin; HP:0002894:Neoplasm of the pancreas; HP:0002861:Melanoma; HP:0003002:Breast carcinoma; HP:0001482:Subcu…	Zinc; Cis-[4,5-Bis-(4-Bromophenyl)-2-(2-Ethoxy-4-Methoxyphenyl)-4,5-Dihydroimidazol-1-Yl]-[4-(2-Hydroxyethyl)Piperazin-1-Yl]Methanone; Cis-[4,5-Bis-(4-Chlorophenyl)-2-(2-Isopropoxy-4-Methoxyphenyl)-4,5-Dihyd Roimidazol-1-Yl]-Piperazin-1-Yl-Methanone; Zinc acetate; Zinc chloride; Zinc sulfate, unspecified form	ACCELERATED TUMOR FORMATION, SUSCEPTIBILITY TO; Benign tumor of salivary gland; Esophageal Liposarcoma; Mesenchymoma; Secondary malignant neoplasm of heart; Storiform-Pleomorphic Malignant Fibrous Histiocytoma; Antral carcinoma; CHARCOT-MARIE-TOOTH DISEASE, AXONAL, TYPE 2P; Dermal Fibroma; Human Papillomavirus-Related Esophageal Squamous Cell Carcinoma; Intraosseous well differentiated osteosarco…	1312	1917	[{"UniProt":"A7UKX8","EnsemblGene":["ENSG00000135679"],"EnsemblTrans":[["ENST00000393415","ENSP00000377067",""]],"RefSeq":[["NM_001145337","NP_001138809","REVIEWED"]],"UCSC":["uc058qrn.1"],"SwissProt":["A7UKX8_HUMAN"]},{"UniProt":"G3XA89","EnsemblGene":["ENSG00000135679"],"EnsemblTrans":[["ENST00000258148","ENSP00000258148",""]],"RefSeq":[["NM_001145339","NP_001138811","REVIEWED"]],"UCSC":["uc009…		Distribution: Detected in all; Specificity: Low tissue specificity	Ubiquitous nuclear expression.; antibody: All normal tissues exhibited strong nuclear immunoreactivity.	Antibody: All malignant tissues exhibited strong nuclear immunoreactivity.	(M140)PID RANBP2 PATHWAY; (M1529)SA G1 AND S PHASES; (M242)PID AURORA A PATHWAY	(ko05219)Bladder cancer; (hsa05219)Bladder cancer; (ko05214)Glioma			(M5939)HALLMARK P53 PATHWAY	(M22027)BIOCARTA RANBP2 PATHWAY; (M14863)BIOCARTA P53 PATHWAY; (M11358)BIOCARTA ARF PATHWAY
Oncogene	MCF2	4168	ARHGEF21|DBL	MCF.2 cell line derived transforming sequence	The oncogenic protein encoded by this gene is a guanine nucleotide exchange factor (GEF) that exerts control over some members of the Rho family of small GTPases. Several transcript variants encoding different isoforms have been found for this gene. These isoforms exhibit different expression patterns and varying levels of GEF activity.[provided by RefSeq, Jan 2010]	chrX:139708279-139581768	GO:0050771 negative regulation of axonogenesis;GO:1990823 response to leukemia inhibitory factor;GO:1990830 cellular response to leukemia inhibitory factor	[GO:0003674] molecular_function; [GO:0019899] enzyme binding; [GO:0007165] signal transduction; [GO:0008150] biological_process; [GO:0005575] cellular_component; [GO:0005737] cytoplasm; [GO:0005622] intracellular; [GO:0005829] cytosol; [GO:0043226] organelle; [GO:0005856] cytoskeleton; [GO:0008219] cell death; [GO:0030154] cell differentiation; [GO:0048856] anatomical structure development; [GO:0…	GO:0005856 cytoskeleton;GO:0005829 cytosol;GO:0043232 intracellular non-membrane-bounded organelle	GO:0005089 Rho guanyl-nucleotide exchange factor activity;GO:0005088 Ras guanyl-nucleotide exchange factor activity;GO:0017048 Rho GTPase binding		Predicted intracellular proteins	[IPR000219] Dbl homology (DH) domain; [IPR001251] CRAL-TRIO lipid binding domain; [IPR001331] Guanine-nucleotide dissociation stimulator, CDC24, conserved site; [IPR001849] Pleckstrin homology domain; [IPR011993] PH-like domain superfamily; [IPR018159] Spectrin/alpha-actinin; [IPR035899] Dbl homology (DH) domain superfamily; [IPR036865] CRAL-TRIO lipid binding domain superfamily						yes			MP:0003631 nervous system phenotype		OMIM ID:311030 Mcf.2 cell line-derived transforming sequence		Blood Pressure;Electrocardiography;Glucose;Hemoglobins;Lipoproteins						Hypoparathyroidism - X-linked; Perisylvian syndrome; Neuroepithelioma; Bilateral Cryptorchidism; Neuroectodermal Tumor, Primitive; Borderline Personality Disorder; Cyst; Germ cell tumor; Ewings sarcoma; Malaria; B-Cell Lymphomas; Liver carcinoma; Tumor Cell Invasion; Primary malignant neoplasm; Malignant Neoplasms; Neoplasms	11	37	[{"UniProt":"P10911","EnsemblGene":["ENSG00000101977"],"SwissProt":["MCF2_HUMAN"]},{"UniProt":"B2R9S6","RefSeq":[["NM_001171877","NP_001165348","REVIEWED"],["NM_001171878","NP_001165349","REVIEWED"],["NM_001171879","NP_001165350","REVIEWED"],["NM_005369","NP_005360","REVIEWED"]],"SwissProt":["B2R9S6_HUMAN"]}]	testis	Distribution: Detected in many; Specificity: Tissue enhanced			(M83)PID CDC42 REG PATHWAY; (M241)PID RAC1 REG PATHWAY; (M68)PID RHOA REG PATHWAY
Oncogene	MAS1	4142	MAS|MGRA	MAS1 proto-oncogene, G protein-coupled receptor	This gene encodes a class I seven-transmembrane G-protein-coupled receptor. The encoded protein is a receptor for angiotensin-(1-7) and preferentially couples to the Gq protein, activating the phospholipase C signaling pathway. The encoded protein may play a role in multiple processes including hypotension, smooth muscle relaxation and cardioprotection by mediating the effects of angiotensin-(1-7…	chr6:159890988-159917447	GO:0038166 angiotensin-activated signaling pathway;GO:1904385 cellular response to angiotensin;GO:1990776 response to angiotensin	[GO:0007165] signal transduction; [GO:0008150] biological_process; [GO:0005575] cellular_component; [GO:0003674] molecular_function; [GO:0005886] plasma membrane; [GO:0006464] cellular protein modification process; [GO:0000003] reproduction; [GO:0008283] cell population proliferation; [GO:0048856] anatomical structure development; [GO:0009058] biosynthetic process; [GO:0006950] response to stress…	GO:0005887 integral component of plasma membrane;GO:0031226 intrinsic component of plasma membrane;GO:0044459 plasma membrane part	GO:0001595 angiotensin receptor activity;GO:0004945 angiotensin type II receptor activity;GO:0008528 G protein-coupled peptide receptor activity		Potential drug targets; Disease related genes; G-protein coupled receptors:GPCRs excl olfactory receptors	[IPR000276] G protein-coupled receptor, rhodopsin-like; [IPR000820] Proto-oncogene Mas; [IPR017452] GPCR, rhodopsin-like, 7TM; [IPR026234] Mas-related G protein-coupled receptor family				yes	yes		principal1	yes	MP:0005367 renal/urinary system phenotype; MP:0005385 cardiovascular system phenotype; MP:0005376 homeostasis/metabolism phenotype; MP:0005386 behavior/neurological phenotype; MP:0003631 nervous system phenotype		OMIM ID:165180 Mas1 oncogene		Lipoprotein(a);Waist-Hip Ratio						Lymphogranuloma Venereum; Irritable bowel syndrome characterized by constipation; Secondary haemophagocytic lymphohistiocytosis; Cerebellar decompression injury; Testotoxicosis; Osteitis Fibrosa Disseminata; Chronic kidney disease stage 3; Arthritis, Infectious; Aneurysm of ascending aorta; Arthritis, Bacterial; Meconium Aspiration Syndrome; McCune-Albright Syndrome; Myocardial infarction, stroke…	31	55	[{"UniProt":"P04201","EnsemblGene":["ENSG00000130368"],"EnsemblTrans":[["ENST00000252660","ENSP00000252660","principal1"],["ENST00000674077","ENSP00000501180","principal1"]],"RefSeq":[["NM_002377","NP_002368","REVIEWED"]],"SwissProt":["MAS_HUMAN"]},{"UniProt":"W8W3P4","RefSeq":[["NM_002377","NP_002368","REVIEWED"]],"UCSC":["uc003qsz.4"],"SwissProt":["W8W3P4_HUMAN"]}]		Distribution: Detected in some; Specificity: Tissue enhanced				(hsa04614)Renin-angiotensin system; (ko04614)Renin-angiotensin system; (ko04080)Neuroactive ligand-receptor interaction
Oncogene	TBC1D3C	414060	PRC17|TBC1D3|TBC1D3A|TBC1D3D	TBC1 domain family member 3C	This gene represents one of a cluster of related genes found on chromosome 17. The proteins encoded by this gene family contain a TBC (Tre-2, Bub2p, and Cdc16p) domain and may be involved in GTPase signaling and vesicle trafficking. [provided by RefSeq, Apr 2014]	chr17:38068634-38057693	GO:0090630 activation of GTPase activity;GO:0043547 positive regulation of GTPase activity;GO:0043087 regulation of GTPase activity	[GO:0005575] cellular_component; [GO:0005886] plasma membrane; [GO:0003674] molecular_function; [GO:0030234] enzyme regulator activity; [GO:0008150] biological_process; [GO:0019899] enzyme binding; [GO:0006810] transport; [GO:0015031] protein transport	GO:0005886 plasma membrane;GO:0071944 cell periphery;GO:0016020 membrane	GO:0017137 Rab GTPase binding;GO:0005096 GTPase activator activity;GO:0030695 GTPase regulator activity			[IPR000195] Rab-GTPase-TBC domain; [IPR035969] Rab-GTPase-TBC domain superfamily	Vesicles (reliability'])				yes		principal1				OMIM ID:610806 Tbc1 domain family, member 3c		Parathyroid Hormone						Prostatic Neoplasms; Prostate carcinoma; Malignant neoplasm of prostate; Neoplasms	1	8	[{"UniProt":"Q6IPX1","EnsemblGene":["ENSG00000278299"],"EnsemblTrans":[["ENST00000622206","ENSP00000482345","principal1"]],"RefSeq":[["NM_001001418","NP_001001418","REVIEWED"],["NM_001123391","NP_001116863","VALIDATED"],["NM_001291462","NP_001278391","VALIDATED"]],"SwissProt":["TBC3C_HUMAN"]},{"UniProt":"Q8IZP1","EnsemblGene":["ENSG00000274611"],"SwissProt":["TBC3A_HUMAN"]}]		Distribution: Detected in some; Specificity: Tissue enhanced	Cytoplasmic expression in spermatids.
Oncogene	MAF	4094	AYGRP|CCA4|CTRCT21|c-MAF	MAF bZIP transcription factor	The protein encoded by this gene is a DNA-binding, leucine zipper-containing transcription factor that acts as a homodimer or as a heterodimer. Depending on the binding site and binding partner, the encoded protein can be a transcriptional activator or repressor. This protein plays a role in the regulation of several cellular processes, including embryonic lens fiber cell development, increased T…	chr16:79601952-79202624	GO:0070306 lens fiber cell differentiation;GO:0032330 regulation of chondrocyte differentiation;GO:0061035 regulation of cartilage development	[GO:0003674] molecular_function; [GO:0003677] DNA binding; [GO:0008150] biological_process; [GO:0034641] cellular nitrogen compound metabolic process; [GO:0009058] biosynthetic process; [GO:0005575] cellular_component; [GO:0005622] intracellular; [GO:0043226] organelle; [GO:0005634] nucleus; [GO:0003700] DNA-binding transcription factor activity; [GO:0005694] chromosome; [GO:0000228] nuclear chro…	GO:0000790 nuclear chromatin;GO:0000785 chromatin;GO:0044454 nuclear chromosome part	GO:0001228 DNA-binding transcription activator activity, RNA polymerase II-specific;GO:0000978 RNA polymerase II proximal promoter sequence-specific DNA binding;GO:0000987 proximal promoter sequence-specific DNA binding		Transcription factors:Basic domains; Disease related genes; Cancer-related genes; Predicted intracellular proteins	[IPR004826] Basic leucine zipper domain, Maf-type; [IPR004827] Basic-leucine zipper domain; [IPR008917] Transcription factor, Skn-1-like, DNA-binding domain superfamily; [IPR013592] Maf transcription factor, N-terminal; [IPR024874] Transcription factor Maf family; [IPR028573] Transcription factor Maf							alternative2		MP:0005367 renal/urinary system phenotype; MP:0010768 mortality/aging; MP:0005376 homeostasis/metabolism phenotype; MP:0005378 growth/size/body region phenotype; MP:0005386 behavior/neurological phenotype; MP:0005387 immune system phenotype; MP:0002006 neoplasm; MP:0003631 nervous system phenotype; MP:0005391 vision/eye phenotype; MP:0005397 hematopoietic system phenotype; MP:0010771 integument p…	[ORPHA:1377] Cataract-microcornea syndrome; [ORPHA:98989] Cerulean cataract; [ORPHA:98984] Pulverulent cataract	OMIM ID:177075 Maf bzip transcription factor	Hydrocele testis; Congenital cataract; Hearing impairment; Cataract 21, multiple types; Ayme-gripp syndrome; Spinocerebellar ataxia, autosomal recessive 12	Albumins;Arteries;Blood Pressure;Body Mass Index;Body Weight;Body Weights and Measures;Child Development Disorders, Pervasive;Cholesterol;Cholesterol, HDL;Cholesterol, LDL;Depressive Disorder, Major;Electrocardiography;Lutein;Myocardial Infarction;Natriuretic Peptide, Brain;Parkinson Disease;Platelet Function Tests;Pulmonary Disease, Chronic Obstructive;Respiratory Function Tests;Sodium;Stroke;Th…	Age of Onset;Alzheimer Disease;Antibodies, Antiphospholipid;Antidepressive Agents;Astigmatism;Binge-Eating Disorder;Biomarkers;Bipolar Disorder;Body Height;Bronchodilator Agents;Dental Caries;Depressive Disorder;Diabetes Mellitus, Type 2;Fenofibrate;HIV-1;Lung Volume Measurements;Multiple Sclerosis;Obesity;Prostate-Specific Antigen;Serotonin Uptake Inhibitors;Smoking;Thyroid Gland;Thyroid Hormone…	[No disease mim] Ayme-Gripp syndrome: CATARACT DEAFNESS INTELLECTUAL DISABILITY SEIZURES AND A DOWN SYNDROME-LIKE FACIES; [610202] CATARACT CONGENITAL CERULEAN TYPE 4; [610202] CATARACT PULVERULENT JUVENILE-ONSET MAF-RELATED	Ayme-gripp syndrome: likely pathogenic,pathogenic; Cataract 21, multiple types: likely pathogenic,pathogenic; Clinvar: phenotype not specified: likely pathogenic,pathogenic; Congenital cataract: likely pathogenic	HP:0007780:Cortical pulverulent cataract; HP:0007976:Cerulean cataract; HP:0004484:Craniofacial asymmetry; HP:0001104:Macular hypoplasia; HP:0011229:Broad eyebrow; HP:0000289:Broad philtrum; HP:0007099:Arnold-Chiari type I malformation; HP:0001701:Pericarditis; HP:0000270:Delayed cranial suture closure; HP:0002974:Radioulnar synostosis; HP:0001131:Corneal dystrophy; HP:0000541:Retinal detachment;…		CATARACT 21, MULTIPLE TYPES; Cataract, Pulverulent, Juvenile-Onset; Cataracts, Congenital, with Sensorineural Deafness, Down Syndrome-Like Facial Appearance, Short Stature, and Mental Retardation; Cortical pulverulent cataract; Cataract, congenital, cerulean type 1; Monosomy 13q14 syndrome; Cataract microcornea syndrome; Broad eyebrow; Cataract, Pulverulent; CATARACT, COPPOCK-LIKE; Broad philtrum…	66	105	[{"UniProt":"H3BP11","EnsemblGene":["ENSG00000178573"],"EnsemblTrans":[["ENST00000569649","ENSP00000455097","alternative2"]],"RefSeq":[["XM_017023233","XP_016878722","MODEL"],["XM_017023234","XP_016878723","MODEL"],["XM_017023235","XP_016878724","MODEL"]],"UCSC":["uc059xlc.1"],"SwissProt":["H3BP11_HUMAN"]},{"UniProt":"O75444","EnsemblGene":["ENSG00000178573"],"SwissProt":["MAF_HUMAN"]}]	kidney	Distribution: Detected in all; Specificity: Low tissue specificity	antibody: Moderate to strong nuclear staining in most tissues. Strongest staining in surface epithelial cells, glandular cells and CNS.; Nuclear expression in most tissues.	Antibody: Weak to moderate nuclear staining in all cancer tissues. Strong staining in several gliomas and most testis cancers were weakly stained.	(M60)PID NFAT TFPATHWAY; (M167)PID AP1 PATHWAY; (M195)PID CMYB PATHWAY	(ko05321)Inflammatory bowel disease (IBD); (hsa05321)Inflammatory bowel disease; (ko04658)Th1 and Th2 cell differentiation			(M5908)HALLMARK ANDROGEN RESPONSE
Oncogene	MIR27A	407018	MIR27|MIRN27A|mir-27a	microRNA 27a	microRNAs (miRNAs) are short (20-24 nt) non-coding RNAs that are involved in post-transcriptional regulation of gene expression in multicellular organisms by affecting both the stability and translation of mRNAs. miRNAs are transcribed by RNA polymerase II as part of capped and polyadenylated primary transcripts (pri-miRNAs) that can be either protein-coding or non-coding. The primary transcript …	chr19:13836517-13836440	GO:1900130 regulation of lipid binding;GO:1900131 negative regulation of lipid binding;GO:1905598 negative regulation of low-density lipoprotein receptor activity	[GO:0005575] cellular_component; [GO:0005576] extracellular region; [GO:0005615] extracellular space; [GO:0003674] molecular_function; [GO:0003723] RNA binding; [GO:0003729] mRNA binding; [GO:0008150] biological_process; [GO:0034641] cellular nitrogen compound metabolic process; [GO:0009058] biosynthetic process; [GO:0006412] translation; [GO:0008283] cell population proliferation; [GO:0043226] o…	GO:1903561 extracellular vesicle;GO:0043230 extracellular organelle;GO:0005615 extracellular space	GO:1903231 mRNA binding involved in posttranscriptional gene silencing;GO:0003729 mRNA binding;GO:0000976 transcription regulatory region sequence-specific DNA binding														OMIM ID:612153 Micro rna 27a								OSLER-RENDU-WEBER SYNDROME 2; Diabetic embryopathy; Mucosal atrophy; Chronic endometritis; Ovarian Diseases; Familial primary pulmonary hypertension; Acute pulmonary embolism; Diabetic Polyneuropathies; Hereditary hemorrhagic telangiectasia; Leukaemia recurrent; Endometrial Endometrioid Adenocarcinoma; Atrophic; Paratuberculosis; Peri-Implantitis; Sickle Cell-SS Disease; Axial spondyloarthritis; …	257	271							(ko05206)MicroRNAs in cancer; (hsa05206)MicroRNAs in cancer
Oncogene	MIR222	407007	MIRN222|miRNA222|mir-222	microRNA 222	microRNAs (miRNAs) are short (20-24 nt) non-coding RNAs that are involved in post-transcriptional regulation of gene expression in multicellular organisms by affecting both the stability and translation of mRNAs. miRNAs are transcribed by RNA polymerase II as part of capped and polyadenylated primary transcripts (pri-miRNAs) that can be either protein-coding or non-coding. The primary transcript …	chrX:45747124-45747015	GO:1902034 negative regulation of hematopoietic stem cell proliferation;GO:0010625 positive regulation of Schwann cell proliferation;GO:1905046 positive regulation of Schwann cell proliferation involved in axon regeneration	[GO:0005575] cellular_component; [GO:0005576] extracellular region; [GO:0005615] extracellular space; [GO:0003674] molecular_function; [GO:0003723] RNA binding; [GO:0003729] mRNA binding; [GO:0008150] biological_process; [GO:0034641] cellular nitrogen compound metabolic process; [GO:0009058] biosynthetic process; [GO:0006412] translation; [GO:0008283] cell population proliferation; [GO:0048856] a…	GO:1903561 extracellular vesicle;GO:0043230 extracellular organelle;GO:0005615 extracellular space	GO:1903231 mRNA binding involved in posttranscriptional gene silencing;GO:0003729 mRNA binding;GO:0003723 RNA binding														OMIM ID:300569 Micro rna 222		Citalopram						Acute obstructive cholangitis; recurrent papillary thyroid cancer; Familial mitral valve prolapse; Gastric Neuroendocrine Tumor; Argentaffinoma; Choledochal Cyst; Carcinoid, Goblet Cell; Follicular Variant Thyroid Gland Papillary Carcinoma; Echinococcus multilocularis infection; Focal nodular hyperplasia of liver; Mycoplasma pneumonia; Papillary Thyroid Microcarcinoma; Multinodular goiter; Recurr…	206	229							(ko05206)MicroRNAs in cancer; (hsa05206)MicroRNAs in cancer
Oncogene	MIR221	407006	MIRN221|miRNA221|mir-221	microRNA 221	microRNAs (miRNAs) are short (20-24 nt) non-coding RNAs that are involved in post-transcriptional regulation of gene expression in multicellular organisms by affecting both the stability and translation of mRNAs. miRNAs are transcribed by RNA polymerase II as part of capped and polyadenylated primary transcripts (pri-miRNAs) that can be either protein-coding or non-coding. The primary transcript …	chrX:45746266-45746157	GO:1902034 negative regulation of hematopoietic stem cell proliferation;GO:0010625 positive regulation of Schwann cell proliferation;GO:1905046 positive regulation of Schwann cell proliferation involved in axon regeneration	[GO:0005575] cellular_component; [GO:0005576] extracellular region; [GO:0005615] extracellular space; [GO:0003674] molecular_function; [GO:0003723] RNA binding; [GO:0003729] mRNA binding; [GO:0008150] biological_process; [GO:0034641] cellular nitrogen compound metabolic process; [GO:0009058] biosynthetic process; [GO:0006412] translation; [GO:0040011] locomotion; [GO:0048870] cell motility; [GO:0…	GO:1903561 extracellular vesicle;GO:0043230 extracellular organelle;GO:0005615 extracellular space	GO:1903231 mRNA binding involved in posttranscriptional gene silencing;GO:0003729 mRNA binding;GO:0003723 RNA binding														OMIM ID:300568 Micro rna 221								MGMT-Unmethylated Glioblastoma; Acute obstructive cholangitis; Metastasizing leiomyoma; Asymptomatic carotid artery stenosis; Trichorhinophalangeal syndrome; Familial mitral valve prolapse; Epidemic diarrhea; Lens Opacities; Primary Carcinoma; Pseudoaphakia; Spinal stenosis of lumbar region; Spinal Cord Ischemia; Spindle Cell Oncocytoma of the Adenohypophysis; LAURIN-SANDROW SYNDROME; Liver mass;…	311	334							(ko05206)MicroRNAs in cancer; (hsa05206)MicroRNAs in cancer
Oncogene	MIR21	406991	MIRN21|hsa-mir-21|miR-21|miRNA21	microRNA 21	microRNAs (miRNAs) are short (20-24 nt) non-coding RNAs that are involved in post-transcriptional regulation of gene expression in multicellular organisms by affecting both the stability and translation of mRNAs. miRNAs are transcribed by RNA polymerase II as part of capped and polyadenylated primary transcripts (pri-miRNAs) that can be either protein-coding or non-coding. The primary transcript …	chr17:59841266-59841337	GO:1901670 negative regulation of superoxide dismutase activity;GO:1904832 negative regulation of removal of superoxide radicals;GO:1904726 regulation of replicative senescence	[GO:0005575] cellular_component; [GO:0005576] extracellular region; [GO:0005615] extracellular space; [GO:0003674] molecular_function; [GO:0003723] RNA binding; [GO:0003729] mRNA binding; [GO:0008150] biological_process; [GO:0034641] cellular nitrogen compound metabolic process; [GO:0009058] biosynthetic process; [GO:0006412] translation; [GO:0008283] cell population proliferation; [GO:0040011] l…	GO:0070062 extracellular exosome;GO:1903561 extracellular vesicle;GO:0043230 extracellular organelle	GO:0003730 mRNA 3'-UTR binding;GO:1903231 mRNA binding involved in posttranscriptional gene silencing;GO:0003729 mRNA binding														OMIM ID:611020 Micro rna 21								Mesenteric arterial occlusion; Stage II Rectal Cancer; Stage II Rectal Cancer AJCC v7; Stage II Rectal Cancer AJCC v8; organic heart disease; progressive anemia; Hepatic schistosomiasis; Retinal fibrosis; Tubular adenocarcinoma gastric; hypertension complicated; Atherosclerotic renal artery stenosis; Biliary hyperplasia; Urethral stricture; Metastatic Adrenal Gland Pheochromocytoma; Noninvasive d…	1189	1228							(ko05205)Proteoglycans in cancer; (hsa05205)Proteoglycans in cancer; (ko05206)MicroRNAs in cancer
[truncated: 4,145 more rows]

## Sheet: Supplementary Data 4
				Summary			mRNA expression
Selection	MyList	Gene ID	Synonyms	Entrez Gene Summary	GeneCards Summary	UniProtKB/Swiss-Prot Summary	heart	skeletal muscle	kidney	liver	Description	Gene Location	Type	Homologene Gene Tax ID	Type of Gene	Gene Summary	Biological Process (GO)	GOSlim (Ontology)	Cellular Component (GO)	Molecular Function (GO)	Kinase Class (UniProt)	Protein Function (Protein Atlas)	InterPro	Subcellular Location (Protein Atlas)	Secreted (UniProt)	Secreted (Protein Altas)	Transmembrane (UniProt)	Membrane (Protein Altas)	Plasma (Protein Altas)	Appris (Ensembl)	Transmembrane (TMHMM)	JAX	Orphanet	OMIM	Pathogenic LoF (ClinVar)	dbGap (NCBI)	GWAS (NHGRI-EBI)	Developmental Disorders (DDG2P)	Variations (Ensembl)	Human Phenotype Ontology (HPO)	Drug (DrugBank)	Disease and gene associations (DisGeNET)	Gene RIF (NCBI)	Pubmed Count	Isoforms ID Map	Tissue Specificity (TiGER)	RNA Tissue Category (Protein Atlas)	Protein Expression Normal (Protein Atlas)	Protein Expression Cancer (Protein Atlas)
[truncated: 84 more rows]
[truncated: 6 more columns]

## Sheet: Supplementary Data 5
Number	Gender	Age	Cachexia Stage	Primary tumor	BMI	Body weight changed in the past 6 months	Sample before 2018	IDH1 R132H mutation	Serum D-2-hydroxyglutarate(ng/mL)
S108	Male	59	NO	Liver cancer	22.46	-0.72	Yes	（+）	684.36
[truncated: 148 more rows]

## Sheet: Supplementary Data 6
Altered group							Unaltered group																Cancer Study_summary				cancer_types_summary
[truncated: 10,176 more rows]

[truncated: 10 more sheets: Supplementary Data 7, Supplementary Data 8, Supplementary Data 9, Supplementary Data 10, Supplementary Data 11, Supplementary Data 12, Supplementary Data 13, Supplementary Data 14, Supplementary Data 15, Supplementary Data 16]
