# Supplementary material for: Oncometabolite D-2-hydroxyglutarate—dependent metabolic reprogramming induces skeletal muscle atrophy during cancer cachexia
Source: Commun Biol. 2023 Sep 23;6:977. doi: 10.1038/s42003-023-05366-0 (PMC10518016; doi:10.1038/s42003-023-05366-0)
Supplement: Supplementary file 5 — Supplementary Data 17 [file 42003_2023_5366_MOESM5_ESM.xlsx]

## Sheet: Figure 2A
Serum D2HG(ng/mL)
IDH1 Mutation patients	Patients without IDH1 Mutation
784.36	34.24
478.96	15.23
361.85	6.14
247.62	37.06
684.36	1.57
613.37	26.65
912.4	32.24
1237.45	2.08
62.48	31.79
284.39	0.21
97.28	33.89
107.97	15.75
138.49	2.45
194.72	36.08
31.64	37.66
143.24	8.43
222.51	15.15
426.75	40.78
116.37	7.21
	24.33
	37.89
	0.84
	10.08
	30.52
	30.22
	13.23
	20.39
	20.73
	18.25
	26.04
	38.46
	14.4
	32.65
	17.7
	36.57
	9.86
	34.78
	29.98
	20.38
	14.83
	8.55
	28.72
	17.51
	3.69
	22.07
	12.4
	40.8
	27.91
	1.33
	21.37
	31.84
	26.89
	21.26
	36.91
	12.41
	5.97
	28.02
	17.26
	11.19
	3.6
	8.68
	5.11
	22.89
	22.84
	35.39
	38.63
	13.04
	8.93
	16.72
	26.67
	9.09
	21.38
	26.97
	1.53
	12.59
	11.58
	1.78
	7.11
	32.08
	30.91
	0.93
	14.95
	7.13
	40.34
	36.8
	19.82
	30.61
	38.32
	18.42
	38.23
	26.55
	37.38
	14.8
	14.11
	14.13
	17.7
	31.33
	29.57
	33.17
	6.77
	8.63
	40.88
	33.72
	28.11
	6.75
	16.44
	24.29
	15.48
	18.99
	21.36
	7.7
	27.36
	23.5
	35.15
	38.39
	24.71
	24.4
	0.27
	19.48
	3.9
	28.77
	24.18
	5.91
	6.41
	15.56
	28.28
	7.63
	32.8
	24.78

## Sheet: Figure 2B
Serum D2HG(ng/mL)
Cancer cachexia patients with IDH1 mutation	Stable BW cancer patients with IDH1 mutation
784.36	62.48
478.96	284.39
361.85	97.28
247.62	107.97
684.36	138.49
613.37	194.72
912.4	31.64
1237.45	143.24
	222.51
	426.75
	116.37

## Sheet: Figure 2D
Percent survival
DPI	CT26 tumor (n = 10)	CT26 tumor with IDH1-mut(n = 10)
27		1
32		1
34		1
36	1
38		1
40		1
40		1
41	1
43	1	1
45	1
46		1
47		1
49	1	1
50	1
56	0
56	0
56	0
56	0

## Sheet: Figure 2E
Lean body weight (g)
DPI	CT26 tumor (n = 10)										CT26 tumor with IDH1-mut (n=10)
8	24.29	24.89	25.49	26.6	27.7	26.3	25.48	25.97	25.18	26.09	26.39	24.37	26.09	25.39	25.6	24.87	26.47	26.4	26.89	23.6
10	24.45	25.62	26.07	26.6	27.67	26.49	24.91	26.8	26	26.53	26.55	24.74	26.34	25.67	25.9	25.28	27.11	26.67	27.02	24.15
12	24.65	26.3	26.21	27.25	27.58	25.98	25.13	27.41	26.27	26.68	26.27	25.37	26.85	26.41	25.16	25	27.7	26.87	27.1	24.11
15	24.37	26.01	26.13	27.37	27.6	26.17	25.3	27.53	26.42	26.7	25.99	25.73	27.07	26.23	25.14	24.96	27.5	26.65	27.26	24.39
17	23.8	25.7	25.9	27.06	27.47	26.16	24.4	27.3	26.46	26.7	25.45	25.36	26.4	25.91	24.48	24.35	26.73	25.97	26.19	23.72
19	23.42	25.48	25.64	27.19	27.27	26.19	24.23	26.89	25.85	25.99	25.18	24.6	25.85	25.62	24.83	23.85	25.98	25.44	25.75	23.57
22	23.21	25.14	25.48	27.42	27.35	25.96	24.56	26.64	25.38	25.8	24.47	23.95	24.96	25.47	23.06	22.75	25.82	25.3	25.09	23
24	22.43	24.84	24.68	26.55	27.09	25.65	23.74	25.29	23.92	25.04	24.14	22.62	24.84	23.74	22.41	22.29	25.23	24.22	24.74	22.24
26	21.87	24.84	23.73	26.05	26.38	24.74	23.44	24.51	23.77	24.47	23.21	21.84	24.29	23.64	21.91	22.09	24.22	23.04	22.99	21.29
29	21.85	23.81	23.73	25.62	26.43	24.11	22.97	24.04	22.98	24.34	21.49	20.99	22.79	22.74	21.64	21.01	23.21	22.11		19.54
31	21.92	23.09	22.64	24.45	25.53	23.24	22.14	23.59	22.78	23.24	21.34		21.77	23.11	19.96	20.54	22.19	21.67		19.59
33	20.88	22.4	22.64	22.84	24.87	21.73	22.34	23.24	21.74	22.13	19.68		20	21.95	17	19.63	21.94	20.76		18.86
37	20.04	21.37	22.54	21.66	23.74	20.98	21.2	21.55		20.5	19.29		19.7	21.55		18.58	20.65	19.1		16.88
39	18.82	19.99	22.01	21.19	22.13	20.68	20.94	19.72		19.62	17.2		18.79	19.86		17.59	17.82	18
41		20.29	21.14	20.02	20.79	19.69	19.7	18.99		19.32	16.13			19.13		16.63		17.62
44		19.17	19.23	17.76	20.17	19.18	18.79			19.09	15.48			17.47		16.33
46		17.77		18.46	19.36	18.1	17.74			18.99				16.52		14.85
48		16.84		18.55	17.94	16.63	17.08			18.33				15.7971
51				18.26	17.53		16.07			18.14

## Sheet: Figure 2F
	Gastrocnemius muscle（mg)						Tibialis Anterior Muscle (mg)
	Control	Wild type cancer group	IDH1-mut cancer group				Control	Wild type cancer group	IDH1-mut cancer group
	121	91	87				36	30	29
	134	97	86				46	28	33
	126	110	81				37	29	37
	125	78	91				38	33	36
	117	82	80				35	34	27
	131	84	82				40	35	28
	124	105					36	36
	126						37	31
	122						36

## Sheet: Figure 3A
	Trim63 mRNA expression (fold change)				Fbxo32 mRNA expression (fold change)
	Control	Wild type cancer group	IDH1-mut cancer group		Control	Wild type cancer group	IDH1-mut cancer group
	1.01	2.21	2.97		0.98	1.44	2.13
	0.99	2.19	3.89		0.99	1.35	2.34
	1.05	2.26	3.44		1.01	1.31	2.46
	0.98	2.3	3.67		0.96	1.45	2.56
	0.97	2.18	2.23		1.05	1.27	2.73

## Sheet: Figure 3C
	Protein expression of Atrogin1				Protein expression of MuRF1
	Control	Wild type cancer group	IDH1-mut cancer group		Control	Wild type cancer group	IDH1-mut cancer group
	1.02	2.71	2.96		0.97	1.72	3.84
	0.94	2.64	3.08		0.91	1.68	3.78
	1.03	2.49	3.12		1.13	1.69	3.46

## Sheet: Figure 3F
	Quantified data of synthesis related phosphorylation levels of mTOR				Quantified data of synthesis related phosphorylation levels of P70S6K				Quantified data of synthesis related phosphorylation levels of 4E-BP1
	Control	Wild type cancer group	IDH1-mut cancer group		Control	Wild type cancer group	IDH1-mut cancer group		Control	Wild type cancer group	IDH1-mut cancer group
	1.07	0.94	0.16		1.09	1.07	0.56		0.96	0.89	0.69
	0.91	1.01	0.24		1.04	0.87	0.54		0.93	0.92	0.63
	1.02	0.88	0.19		0.87	0.92	0.48		1.08	0.97	0.61

## Sheet: Figure 3G
Tumor D2HG fold change			Serum D2HG fold change
IDH1-wt	IDH1-R132H		Control	IDH1-wt	IDH1-R132H
0.93	15.95		1.19	1.06	3.17
1.39	21.18		1.06	0.83	3.86
1.21	19.64		0.98	1.18	2.94
1.02	15.47		1.01	0.97	4.82
0.79	15.01		1.09	0.6	4.19
0.9	28.05			1.25	3.31
0.83	16.73			1.45	5.26
0.92	27.59			0.66
1.21	19.86
0.92	18.76

## Sheet: Figure 5B
Myotube Length (μm)
NTC	D2-HG	D2hgdh	D2hgdh + D2-HG
80.7	41.6	106	75.2
73.7	49	113.8	93.3
38.6	61.1	91.5	100.3
61.8	19.7	108.2	32.8
67.4	14.4	152.1	41.9
62.3	17.7	140.1	32.7
51.7	27	52.5	41.3
53.7	41.8	50.7	49.7
44.4	47.4	50.3	36.4
132.4	37.4	35	134
210.4	61.4	39.6	92
164.3	59.5	32.9	68.3
70.4	36.8	76.3	30.8
97.9	26.7	85.8	33
106.4	23.8	89.8	24.3
49.4	6.7	114.8	73
85.4	20.2	108.2	82.3
62.1	35.1	111.3	68
57.3	43	84.9	40.2
58.7	41.2	126.5	50.6
46	44.3	127.5	41.6
118.3	65.1	64	101.5
98.9	58	63	90.1
80	60.2	55.7	80.2
112.3	25.2	96.1	31.8
120.8	37.5	74.1	60.7
107.4	25.3	76	73.9
144.6	66.6	44.4	43
114.2	96.2	45	67
112.2	79.3	57	54
29	25	44.7	57.3
48	32	60	66.5
38.1	31.6	69.9	75.7
45.2	72.5	40.5	57.1
47.3	64.9	61.2	49.3
36.9	72.3	56.4	47.4
42.6	53.9	78	45.6
39.2	56.4	86.4	38.6
41	59.4	103.2	55
34.8	53	81.2	92
41.4	28	100.8	108.1
34.7	44.3	142.5	91.1
144.9	45.1	114.5	67
141.6	21.5	134.8	66
142.4	34.9	115.8	55
77.1	21.2	45.2	46.6
96.8	25	34.9	33.1
99.2	11.2	52.4	108.2
45.7	19	51.5	105.7
59	25.5	56.2	116.8
39.3	20.1	54	111.9
120	52.8	58.9	20.6
83	66.9	75.5	33.2
102.2	59	62	21.6
136.5	64.3	47	71.3
102.6	89.2	60.6	72.5
108.2	84.4	31.2	28.6
42.2	73	98.4	55.6
54.1	39.6	116.4	81.3
36.2	40.3	86.8	51.9
87.9	45.5	34.5	28
106.3	48.6	44.8	42.4
69.6	36.5	44.4	44.3
38.1	17.8	52	68.3
36.1	34.1	80.1	72.4
29.2	34.6	93.6	73
93	16.6	67.4	53.2
95.9	49.4	95.4	57.6
83.7	53.3	89.1	62
96.8	53.6	48.8	77
71.7	48.8	59.9	81.3
103.4	29.7	42.4	61.4
59	18	63.8	31
58.1	34.2	65.1	37.2
66.9	25.2	46	27.3
94.8	19.5	38.3	73.4
112.2	36	38.8	89.1
106.8	26.5	52.5	79.9
94.8	39.2	49.2	58.8
139.6	28.5	48.8	50.3
138	27.8	47.8	51.4
86.3	40.5	70.9	52.2
118.4	17.2	93	44
82.3	20.4	79.2	46.2
73.3	32.2	145.8	92.8
107.7	24.2	158.1	73.8
79.6	26.8	173.8	70.2
113.2	36	115.2	62.4
140.2	53.5	102.1	88.4
111.8	52.4	132.2	69.8
179.6	40.2	104.3	40.7
191.9	42.5	98.8	51.1
169.1	51.3	61.4	64.9
133.2	38.6	110.2	17.2
154	52.6	71.3	24.2
123.1	80.8	63.7	19.7
137	57.4	47.4	27.8
154.1	58.7	67.4	22.4
179.1	78.3	70.4	33.2
43	63.6	55.9	65
53	75.6	79.3	66.9
49.7	72.5	84.4	81.8
138.8	79.2	90.4	52.6
137.5	24.7	90.7	51.2
112.5	25.3	78.9	42.2
63.1	19.7	60.4	57.3
72.1	34.5	103.9	47.2
49.8	39.8	85.5	38.3
85.4	24.7	61.9	42
99.5	30.5	77.4	37.9
104.7	31.6	48.2	31.8
71.8	33.2	53.5	32.8
67.9	22.2	43.1	69.5
52.9	32.2	37	75.7
76.6	32.6	38.6	18
72.5	20.6	29.5	35.5
62.2	29.2	27.1	25.1
64.4	28.6	31.4	49.2
58.3	41.7	37.2	67.2
42.5	45.6	26.8	29.7
119.4	44.6	54.4	73.4
122.1	12.1	32.3	75.7
129.2	26	121.4	46.6
47.1	26.4	139.3	40
68.9	19.7	118.2	49.6
63.6	14.2	97.9	40
49	27.5	73.8	35.2
70.1	41.6	81.8	39.6
58.1	46.7	30.1	33.6
121.8	58.3	38.9	23.7
124.8	18	54.1	33.1
122.9	26.9	34.9	29.7
30.7	25	39.2	36.7
49.7	33	27.6	42.5
31.3	41.5	108.2	38.6
59.5	26	119.1	28
66.9	26.2	133.1	46.5
61.1	19.7	76.7	34
32.7	15.2	46.1	61.6
45	40	55.5	58.8
43.4	36.7	31.8	78.2
25.9	43	37.2	33
37.9	47.8	47.5	43
38.6	42.5	77.7	48
40.5	63.3	69.1	67.1
55.8	62.3	99.1	60.9
32.3	59.5	72.1	69.8
26.2	55.4	91.2	47.5
27.2	16.8	75.6	57.7
29.1	29.1	158.8	55.3
167.7	19.9	181	137.1
152.6	54.2	200.4	151.6
154.7	68.3	40.7	132.2
23.1	92.9	70.9	48.3
60.7	48.8	37.2	57.5
62.7	47	86.3	49.8
53.2	34.9	113	121.5
68.9	39.7	143.1	110.5
59.5	50	120.1	95.4
	44.9	133.4	37.6
	55.3	154.5	66
	55.9	81.5	72.5
	49.7	76.6	52.8
	26.9	75.1	54.6
	57.6	67.6	44.3
	29.7	71.2	20.1
	23.3	68.8	35
	36.9	42.2	28
	18	50.1	41.1
	21.5	67.2	55
	19.7	79.4	69.5
	18	72.5	55
	79.6	56.9	64
	68.8	74.4	57.8
	84.8	84.3	36.1
	90.9	60.5	55.8
	76.5	58.2	43.3
	81	55	45.2
	53.3	31.3	37.2
	54.8	37.6	30.5
	64	28.2	77
	32.6	23.5	83.9
	57.5	112.8	84.4
	25.6	101.1	30.9
	53	87.8	40.2
	66.3	42.9	34
	67.4	33.3	40.2
	42.5	48.4	32.2
	41.8	92.8	35.5
	36.2	80.5	52.4
	30.4	80.1	56.1
	35.5	71.3	51.3
	47	68.7	52.2
	20.5	73.3	62.2
	39.7	96.7	54.2
	39.7	117.9	44.7
	29.1	111.7	54.6
	40.2	56.6	43
	47.8	45	21.1
	52.2	49.1	43.8
	56.8	49	43.7
	52.6	49.3	34.9
		46.3	28.8
			24
			67.1
			74.1
			70.2
			11.7
			23.3
			19.9
			23.1
			29.4
			22.4
			21.9
			35.2
			25.1
			23.8
			29.8
			17
			57.1
			66
			55

[truncated: 16 more sheets: Figure 5C, Figure 5D, Figure 5E, Figure 7B, Figure 7C, Figure 7D, Figure 7F, Figure 7G, Figure 7I, Figure 7J, Figure 7K, Figure S2, Figure S3, Figure S9, Figure S10, Figure S11]
